# Supplementary material for: Opposing action of the FLR-2 glycoprotein hormone and DRL-1/FLR-4 MAP kinases balance p38-mediated growth and lipid homeostasis in C. elegans
Source: PLoS Biol. 2023 Sep 29;21(9):e3002320. doi: 10.1371/journal.pbio.3002320 (PMC10566725; doi:10.1371/journal.pbio.3002320)
Supplement: S1 Data — (XLSX) [file pbio.3002320.s016.xlsx]

## Sheet: Fig 1C
Strain	Tissue	Replicate	Amplicon	Ct	dCt	ddCt	Avg. ddCt	ddCt SE	Fold Change	Fold Change + SEM	Fold Change - SEM
N2; L4440(RNAi)	Day 1 Adults grown at 20	r1	act-1	17.4073
N2; L4440(RNAi)	Day 1 Adults grown at 20	r2	act-1	16.5545
N2; L4440(RNAi)	Day 1 Adults grown at 20	r3	act-1	16.9712
N2; L4440(RNAi)	Day 1 Adults grown at 20	r1	vit-1	17.4595	0.052193
N2; L4440(RNAi)	Day 1 Adults grown at 20	r2	vit-1	17.4011	0.846613
N2; L4440(RNAi)	Day 1 Adults grown at 20	r3	vit-1	17.4075	0.436282
N2; L4440(RNAi)	Day 1 Adults grown at 20	r1	vit-2	15.8444	-1.56292
N2; L4440(RNAi)	Day 1 Adults grown at 20	r2	vit-2	15.4659	-1.08862
N2; L4440(RNAi)	Day 1 Adults grown at 20	r3	vit-2	15.4846	-1.48661
N2; L4440(RNAi)	Day 1 Adults grown at 20	r1	vit-3/4/5	16.0198	-1.38754
N2; L4440(RNAi)	Day 1 Adults grown at 20	r2	vit-3/4/5	15.9623	-0.592205
N2; L4440(RNAi)	Day 1 Adults grown at 20	r3	vit-3/4/5	15.9435	-1.02772
N2; L4440(RNAi)	Day 1 Adults grown at 20	r1	vit-6	16.3674	-1.03997
N2; L4440(RNAi)	Day 1 Adults grown at 20	r2	vit-6	16.1467	-0.407764
N2; L4440(RNAi)	Day 1 Adults grown at 20	r3	vit-6	15.9145	-1.05667
N2; drl-1(RNAi)	Day 1 Adults grown at 20	r1	act-1	17.9612
N2; drl-1(RNAi)	Day 1 Adults grown at 20	r2	act-1	17.5223
N2; drl-1(RNAi)	Day 1 Adults grown at 20	r3	act-1	17.4881
N2; drl-1(RNAi)	Day 1 Adults grown at 20	r1	vit-1	21.248	3.28685	3.23466	3.55724	0.177233	0.08495	0.0960541	0.0751295
N2; drl-1(RNAi)	Day 1 Adults grown at 20	r2	vit-1	21.9602	4.43791	3.5913
N2; drl-1(RNAi)	Day 1 Adults grown at 20	r3	vit-1	21.7702	4.28206	3.84577
N2; drl-1(RNAi)	Day 1 Adults grown at 20	r1	vit-2	16.8405	-1.1207	0.442219	0.194705	0.299069	0.873752	1.07502	0.710165
N2; drl-1(RNAi)	Day 1 Adults grown at 20	r2	vit-2	16.0331	-1.48925	-0.400624
N2; drl-1(RNAi)	Day 1 Adults grown at 20	r3	vit-2	16.544	-0.944086	0.542519
N2; drl-1(RNAi)	Day 1 Adults grown at 20	r1	vit-3/4/5	21.692	3.73084	5.11838	5.73055	0.405242	0.0188336	0.0249416	0.0142215
N2; drl-1(RNAi)	Day 1 Adults grown at 20	r2	vit-3/4/5	22.5067	4.98442	5.57663
N2; drl-1(RNAi)	Day 1 Adults grown at 20	r3	vit-3/4/5	22.957	5.46891	6.49663
N2; drl-1(RNAi)	Day 1 Adults grown at 20	r1	vit-6	16.4308	-1.53036	-0.490381	-0.284271	0.106634	1.21779	1.31122	1.13103
N2; drl-1(RNAi)	Day 1 Adults grown at 20	r2	vit-6	16.8859	-0.636426	-0.228662
N2; drl-1(RNAi)	Day 1 Adults grown at 20	r3	vit-6	16.2977	-1.19044	-0.133769
Is[Pvha-6::sid-1]; sid-1; L4440(RNAi)	Day 1 Adults grown at 20	r1	act-1	17.6136
Is[Pvha-6::sid-1]; sid-1; L4440(RNAi)	Day 1 Adults grown at 20	r2	act-1	17.188
Is[Pvha-6::sid-1]; sid-1; L4440(RNAi)	Day 1 Adults grown at 20	r3	act-1	17.1263
Is[Pvha-6::sid-1]; sid-1; L4440(RNAi)	Day 1 Adults grown at 20	r1	vit-1	18.4448	0.831272
Is[Pvha-6::sid-1]; sid-1; L4440(RNAi)	Day 1 Adults grown at 20	r2	vit-1	18.246	1.05798
Is[Pvha-6::sid-1]; sid-1; L4440(RNAi)	Day 1 Adults grown at 20	r3	vit-1	18.1929	1.06662
Is[Pvha-6::sid-1]; sid-1; L4440(RNAi)	Day 1 Adults grown at 20	r1	vit-2	15.5404	-2.07314
Is[Pvha-6::sid-1]; sid-1; L4440(RNAi)	Day 1 Adults grown at 20	r2	vit-2	15.7198	-1.46824
Is[Pvha-6::sid-1]; sid-1; L4440(RNAi)	Day 1 Adults grown at 20	r3	vit-2	15.7103	-1.41598
Is[Pvha-6::sid-1]; sid-1; L4440(RNAi)	Day 1 Adults grown at 20	r1	vit-3/4/5	16.31	-1.3036
Is[Pvha-6::sid-1]; sid-1; L4440(RNAi)	Day 1 Adults grown at 20	r2	vit-3/4/5	16.3287	-0.859279
Is[Pvha-6::sid-1]; sid-1; L4440(RNAi)	Day 1 Adults grown at 20	r3	vit-3/4/5	15.9713	-1.15496
Is[Pvha-6::sid-1]; sid-1; L4440(RNAi)	Day 1 Adults grown at 20	r1	vit-6	16.9033	-0.710216
Is[Pvha-6::sid-1]; sid-1; L4440(RNAi)	Day 1 Adults grown at 20	r2	vit-6	17.5741	0.386063
Is[Pvha-6::sid-1]; sid-1; L4440(RNAi)	Day 1 Adults grown at 20	r3	vit-6	16.4111	-0.715194
Is[Pvha-6::sid-1]; sid-1; drl-1(RNAi)	Day 1 Adults grown at 20	r1	act-1	18.6356
Is[Pvha-6::sid-1]; sid-1; drl-1(RNAi)	Day 1 Adults grown at 20	r2	act-1	18.349
Is[Pvha-6::sid-1]; sid-1; drl-1(RNAi)	Day 1 Adults grown at 20	r3	act-1	16.9054
Is[Pvha-6::sid-1]; sid-1; drl-1(RNAi)	Day 1 Adults grown at 20	r1	vit-1	21.5488	2.91316	2.08188	2.41011	0.234167	0.188142	0.221297	0.159954
Is[Pvha-6::sid-1]; sid-1; drl-1(RNAi)	Day 1 Adults grown at 20	r2	vit-1	21.6918	3.34289	2.2849
Is[Pvha-6::sid-1]; sid-1; drl-1(RNAi)	Day 1 Adults grown at 20	r3	vit-1	20.8356	3.93016	2.86354
Is[Pvha-6::sid-1]; sid-1; drl-1(RNAi)	Day 1 Adults grown at 20	r1	vit-2	16.9733	-1.6623	0.410837	0.285037	0.168962	0.820721	0.922695	0.730017
Is[Pvha-6::sid-1]; sid-1; drl-1(RNAi)	Day 1 Adults grown at 20	r2	vit-2	16.8312	-1.51772	-0.049479
Is[Pvha-6::sid-1]; sid-1; drl-1(RNAi)	Day 1 Adults grown at 20	r3	vit-2	15.9832	-0.922228	0.493753
Is[Pvha-6::sid-1]; sid-1; drl-1(RNAi)	Day 1 Adults grown at 20	r1	vit-3/4/5	19.894	1.25842	2.56201	2.71883	0.488754	0.151897	0.213147	0.108248
Is[Pvha-6::sid-1]; sid-1; drl-1(RNAi)	Day 1 Adults grown at 20	r2	vit-3/4/5	19.4513	1.10238	1.96166
Is[Pvha-6::sid-1]; sid-1; drl-1(RNAi)	Day 1 Adults grown at 20	r3	vit-3/4/5	19.3833	2.47786	3.63282
Is[Pvha-6::sid-1]; sid-1; drl-1(RNAi)	Day 1 Adults grown at 20	r1	vit-6	18.9663	0.330647	1.04086	1.33478	0.269291	0.396452	0.47781	0.328947
Is[Pvha-6::sid-1]; sid-1; drl-1(RNAi)	Day 1 Adults grown at 20	r2	vit-6	19.8259	1.47696	1.09089
Is[Pvha-6::sid-1]; sid-1; drl-1(RNAi)	Day 1 Adults grown at 20	r3	vit-6	18.0628	1.15739	1.87259
Is[Pwrt-2::rde-1]; rde-1; L4440(RNAi)	Day 1 Adults grown at 20	r1	act-1	17.4257
Is[Pwrt-2::rde-1]; rde-1; L4440(RNAi)	Day 1 Adults grown at 20	r2	act-1	17.116
Is[Pwrt-2::rde-1]; rde-1; L4440(RNAi)	Day 1 Adults grown at 20	r3	act-1	17.0111
Is[Pwrt-2::rde-1]; rde-1; L4440(RNAi)	Day 1 Adults grown at 20	r1	vit-1	17.7794	0.353638
Is[Pwrt-2::rde-1]; rde-1; L4440(RNAi)	Day 1 Adults grown at 20	r2	vit-1	17.6537	0.537676
Is[Pwrt-2::rde-1]; rde-1; L4440(RNAi)	Day 1 Adults grown at 20	r3	vit-1	17.6837	0.672538
Is[Pwrt-2::rde-1]; rde-1; L4440(RNAi)	Day 1 Adults grown at 20	r1	vit-2	15.79	-1.63576
Is[Pwrt-2::rde-1]; rde-1; L4440(RNAi)	Day 1 Adults grown at 20	r2	vit-2	15.5988	-1.51718
Is[Pwrt-2::rde-1]; rde-1; L4440(RNAi)	Day 1 Adults grown at 20	r3	vit-2	15.463	-1.54816
Is[Pwrt-2::rde-1]; rde-1; L4440(RNAi)	Day 1 Adults grown at 20	r1	vit-3/4/5	15.9361	-1.48967
Is[Pwrt-2::rde-1]; rde-1; L4440(RNAi)	Day 1 Adults grown at 20	r2	vit-3/4/5	15.876	-1.23993
Is[Pwrt-2::rde-1]; rde-1; L4440(RNAi)	Day 1 Adults grown at 20	r3	vit-3/4/5	15.4677	-1.54343
Is[Pwrt-2::rde-1]; rde-1; L4440(RNAi)	Day 1 Adults grown at 20	r1	vit-6	16.2145	-1.21126
Is[Pwrt-2::rde-1]; rde-1; L4440(RNAi)	Day 1 Adults grown at 20	r2	vit-6	16.3514	-0.764618
Is[Pwrt-2::rde-1]; rde-1; L4440(RNAi)	Day 1 Adults grown at 20	r3	vit-6	15.9169	-1.09427
Is[Pwrt-2::rde-1]; rde-1; drl-1(RNAi)	Day 1 Adults grown at 20	r1	act-1	17.6608
Is[Pwrt-2::rde-1]; rde-1; drl-1(RNAi)	Day 1 Adults grown at 20	r2	act-1	16.9588
Is[Pwrt-2::rde-1]; rde-1; drl-1(RNAi)	Day 1 Adults grown at 20	r3	act-1	16.9149
Is[Pwrt-2::rde-1]; rde-1; drl-1(RNAi)	Day 1 Adults grown at 20	r1	vit-1	17.7179	0.057151	-0.296487	0.254749	0.276796	0.838133	1.0154	0.691814
Is[Pwrt-2::rde-1]; rde-1; drl-1(RNAi)	Day 1 Adults grown at 20	r2	vit-1	17.9827	1.02387	0.486192
Is[Pwrt-2::rde-1]; rde-1; drl-1(RNAi)	Day 1 Adults grown at 20	r3	vit-1	18.162	1.24708	0.574542
Is[Pwrt-2::rde-1]; rde-1; drl-1(RNAi)	Day 1 Adults grown at 20	r1	vit-2	15.6421	-2.01869	-0.38293	0.0325197	0.216454	0.977711	1.13598	0.841495
Is[Pwrt-2::rde-1]; rde-1; drl-1(RNAi)	Day 1 Adults grown at 20	r2	vit-2	15.5765	-1.38233	0.134848
Is[Pwrt-2::rde-1]; rde-1; drl-1(RNAi)	Day 1 Adults grown at 20	r3	vit-2	15.7124	-1.20252	0.345641
Is[Pwrt-2::rde-1]; rde-1; drl-1(RNAi)	Day 1 Adults grown at 20	r1	vit-3/4/5	16.2226	-1.43821	0.051455	0.493043	0.223349	0.710525	0.829495	0.608618
Is[Pwrt-2::rde-1]; rde-1; drl-1(RNAi)	Day 1 Adults grown at 20	r2	vit-3/4/5	16.3744	-0.584444	0.655491
Is[Pwrt-2::rde-1]; rde-1; drl-1(RNAi)	Day 1 Adults grown at 20	r3	vit-3/4/5	16.1437	-0.771248	0.772182
Is[Pwrt-2::rde-1]; rde-1; drl-1(RNAi)	Day 1 Adults grown at 20	r1	vit-6	16.151	-1.50982	-0.298561	-0.0220237	0.142514	1.01538	1.12081	0.919875
Is[Pwrt-2::rde-1]; rde-1; drl-1(RNAi)	Day 1 Adults grown at 20	r2	vit-6	16.3702	-0.588575	0.176043
Is[Pwrt-2::rde-1]; rde-1; drl-1(RNAi)	Day 1 Adults grown at 20	r3	vit-6	15.8771	-1.03782	0.056447

## Sheet: Fig 1D
Measurements in pixels:
	mgIs70	mgIs70;drl-1(rhd109)	mgIs70;drl-1(rhd109);rhdEx99[Pvha-6::drl-1]	mgIs70;drl-1(rhd109);rhdEx100[Pvha-6::drl-1]	mgIs70;drl-1(rhd109);rhdEx101[Pcol10::drl-1]	mgIs70;drl-1(rhd109);rhdEx102[Pcol10::drl-1]
	1044884	443946	394045	945778	342251	222400
	1380817	516051	640443	1525877	527155	362183
	1131923	427451	637641	1160231	547781	351880
	1362470	500713	563208	1016505	378882	422519
	989555	431390	509034	855941	422852	546686
	1048739	310788	629168	802837	401685	512666
	1058133	444004	831006	808162	370180	342741
	1185722	373922	527737	800233	333632	325286
	1081427	341904	755322	916382	428479	413586
	861001	422064	669259	754178	558754	405663
	856651	433628	382445	693961	441135	400987
	987101	347747	618514	954636	470942	482897
	1004576	363997	484188	786057	511538	454707
	1355027	524891	538150	901946	348822	389313
	1045837	460876	510975	1007460	430767	371949
	1246817	487800	296701	708550	504762	469046
	1186915	567827	397840	716351	472015	491431
	1283535	571145	577713	773529	417854	261371
	1081451	499357	566013	1120376	456722	475463
	1258780	413462	669084	955031	439442	472421
	877744	409674	667189	803865	317934	392968
	1160330	421019	721640	1016346	533004	406150
	1117940	354457	451208	816446	464010	470178
	1079156	395253	709349	790850	623237	466173
	1006469	399327	695427	579820	670472	502770
	946347	397349	609367	639354	409818	412094
	616887	308133	456215	788417	473077	343317
	936704	412030	592002	764116	509915	443851
	1130709	442949	577054	708511	398143	403178
	1041265	347605	777072	1044092	476975	550715
Measurements in square microns:
	mgIs70	mgIs70;drl-1(rhd109)	mgIs70;drl-1(rhd109);rhdEx99[Pvha-6::drl-1]	mgIs70;drl-1(rhd109);rhdEx100[Pvha-6::drl-1]	mgIs70;drl-1(rhd109);rhdEx101[Pcol10::drl-1]	mgIs70;drl-1(rhd109);rhdEx102[Pcol10::drl-1]
	87874.7	37335.9	33139.2	79539.9	28783.3	18703.8
	116127	43399.9	53861.3	128326	44333.7	30459.6
	95194.7	35948.6	53625.6	97575.4	46068.4	29593.1
	114584	42110	47365.8	85488.1	31864	35533.8
	83221.6	36279.9	42809.8	71984.6	35561.9	45976.3
	88198.9	26137.3	52913	67518.6	33781.7	43115.2
	88989	37340.7	69887.6	67966.4	31132.1	28824.5
	99719.2	31446.8	44382.7	67299.6	28058.5	27356.6
	90948	28754.1	63522.6	77067.7	36035.1	34782.6
	72410.2	35495.6	56284.7	63426.4	46991.2	34116.3
	72044.3	36468.1	32163.6	58362.1	37099.5	33723
	83015.2	29245.5	52017	80284.9	39606.2	40611.6
	84484.8	30612.1	40720.2	66107.4	43020.3	38240.9
	113958	44143.3	45258.4	75853.7	29335.9	32741.2
	87954.9	38759.7	42973	84727.4	36227.5	31280.9
	104857	41024	24952.6	59589.1	42450.5	39446.8
	99819.6	47754.3	33458.3	60245.1	39696.5	41329.3
	107945	48033.3	48585.7	65053.8	35141.5	21981.3
	90950	41995.9	47601.7	94223.6	38410.3	39986.4
	105863	34772.2	56270	80318.1	36957.1	39730.6
	73818.3	34453.6	56110.6	67605	26738.2	33048.6
	97583.8	35407.7	60689.9	85474.7	44825.6	34157.2
	94018.8	29809.8	37946.6	68663.1	39023.2	39542
	90757	33240.8	59656.3	66510.5	52414.2	39205.1
	84644	33583.4	58485.4	48762.9	56386.7	42283
	79587.8	33417.1	51247.8	53769.7	34465.7	34657.1
	51880.2	25914	38367.7	66305.9	39785.8	28873
	78776.8	34651.7	49787.4	64262.2	42883.9	37327.9
	95092.6	37252	48530.2	59585.8	33483.8	33907.3
	87570.4	29233.6	65351.8	87808.1	40113.6	46315.1
Measurements in square mm:
	mgIs70	mgIs70;drl-1(rhd109)	mgIs70;drl-1(rhd109);rhdEx99[Pvha-6::drl-1]	mgIs70;drl-1(rhd109);rhdEx100[Pvha-6::drl-1]	mgIs70;drl-1(rhd109);rhdEx101[Pcol10::drl-1]	mgIs70;drl-1(rhd109);rhdEx102[Pcol10::drl-1]
	0.0878747	0.0373359	0.0331392	0.0795399	0.0287833	0.0187038
	0.116127	0.0433999	0.0538613	0.128326	0.0443337	0.0304596
	0.0951947	0.0359486	0.0536256	0.0975754	0.0460684	0.0295931
	0.114584	0.04211	0.0473658	0.0854881	0.031864	0.0355338
	0.0832216	0.0362799	0.0428098	0.0719846	0.0355619	0.0459763
	0.0881989	0.0261373	0.052913	0.0675186	0.0337817	0.0431152
	0.088989	0.0373407	0.0698876	0.0679664	0.0311321	0.0288245
	0.0997192	0.0314468	0.0443827	0.0672996	0.0280585	0.0273566
	0.090948	0.0287541	0.0635226	0.0770677	0.0360351	0.0347826
	0.0724102	0.0354956	0.0562847	0.0634264	0.0469912	0.0341163
	0.0720443	0.0364681	0.0321636	0.0583621	0.0370995	0.033723
	0.0830152	0.0292455	0.052017	0.0802849	0.0396062	0.0406116
	0.0844848	0.0306121	0.0407202	0.0661074	0.0430203	0.0382409
	0.113958	0.0441433	0.0452584	0.0758537	0.0293359	0.0327412
	0.0879549	0.0387597	0.042973	0.0847274	0.0362275	0.0312809
	0.104857	0.041024	0.0249526	0.0595891	0.0424505	0.0394468
	0.0998196	0.0477543	0.0334583	0.0602451	0.0396965	0.0413293
	0.107945	0.0480333	0.0485857	0.0650538	0.0351415	0.0219813
	0.09095	0.0419959	0.0476017	0.0942236	0.0384103	0.0399864
	0.105863	0.0347722	0.05627	0.0803181	0.0369571	0.0397306
	0.0738183	0.0344536	0.0561106	0.067605	0.0267382	0.0330486
	0.0975838	0.0354077	0.0606899	0.0854747	0.0448256	0.0341572
	0.0940188	0.0298098	0.0379466	0.0686631	0.0390232	0.039542
	0.090757	0.0332408	0.0596563	0.0665105	0.0524142	0.0392051
	0.084644	0.0335834	0.0584854	0.0487629	0.0563867	0.042283
	0.0795878	0.0334171	0.0512478	0.0537697	0.0344657	0.0346571
	0.0518802	0.025914	0.0383677	0.0663059	0.0397858	0.028873
	0.0787768	0.0346517	0.0497874	0.0642622	0.0428839	0.0373279
	0.0950926	0.037252	0.0485302	0.0595858	0.0334838	0.0339073
	0.0875704	0.0292336	0.0653518	0.0878081	0.0401136	0.0463151
Square mm summary data:
25% Percentile	0.08317	0.03124	0.04229	0.06405	0.03371	0.03108
Median	0.08987	0.03545	0.04919	0.06779	0.03775	0.03472
75% Percentile	0.09974	0.03933	0.05627	0.08142	0.04292	0.03979

## Sheet: Fig 1E
REP 1	mgIs70	mgIs70; rhd109	mgIs70; rhd109; Pvha-6 c1	mgIs70; rhd109; Pvha-6 c2	mgIs70; rhd109; Pcol-10 c1	mgIs70; rhd109; Pcol-10 c2
Animlas:	136	124	100	100	100	100
Total Adult Counts:
Time (hr)	mgIs70	mgIs70; rhd109	mgIs70; rhd109; Pvha-6 c1	mgIs70; rhd109; Pvha-6 c2	mgIs70; rhd109; Pcol-10 c1	mgIs70; rhd109; Pcol-10 c2
0	0	0	0	0	0	0
63	122	0	76	86	0	0
72	14	0	9	7	0	0
87	0	0	10	3	0	0
96	0	0	0	0	0	0
111	0	0	0	0	6	17
120	0	0	0	0	6	15
% Adults:
Time (hr)	mgIs70	mgIs70; rhd109	mgIs70; rhd109; Pvha-6 c1	mgIs70; rhd109; Pvha-6 c2	mgIs70; rhd109; Pcol-10 c1	mgIs70; rhd109; Pcol-10 c2
0	0	0	0	0	0	0
63	89.7059	0	76	86	0	0
72	100	0	85	93	0	0
87	100	0	95	96	0	0
96	100	0	95	96	0	0
111	100	0	95	96	6	17
120	100	0	95	96	12	32
REP 2	mgIs70	mgIs70; rhd109	mgIs70; rhd109; Pvha-6 c1	mgIs70; rhd109; Pvha-6 c2	mgIs70; rhd109; Pcol-10 c1	mgIs70; rhd109; Pcol-10 c2
Animlas:	183	180	93	71	100	84
Total Adult Counts:
Time (hr)	mgIs70	mgIs70; rhd109	mgIs70; rhd109; Pvha-6 c1	mgIs70; rhd109; Pvha-6 c2	mgIs70; rhd109; Pcol-10 c1	mgIs70; rhd109; Pcol-10 c2
0	0	0	0	0	0	0
63	163	0	35	41	0	0
72	20	0	31	20	0	0
87	0	0	18	5	0	0
96	0	0	2	1	0	0
111	0	0	0	0	0	0
120	0	0	0	0	1	1
% Adults:
Time (hr)	mgIs70	mgIs70; rhd109	mgIs70; rhd109; Pvha-6 c1	mgIs70; rhd109; Pvha-6 c2	mgIs70; rhd109; Pcol-10 c1	mgIs70; rhd109; Pcol-10 c2
0	0	0	0	0	0	0
63	89.1	0	37.6	57.7	0	0
72	100	0	71	85.9	0	0
87	100	0	90.3	93	0	0
96	100	0	92.5	94.4	0	0
111	100	0	92.5	94.4	0	0
120	100	0	92.5	94.4	1	1.2
REP 3	mgIs70	mgIs70; rhd109	mgIs70; rhd109; Pvha-6 c1	mgIs70; rhd109; Pvha-6 c2	mgIs70; rhd109; Pcol-10 c1	mgIs70; rhd109; Pcol-10 c2
Animlas:	134	110	100	100	87	100
Total Adult Counts:
Time (hr)	mgIs70	mgIs70; rhd109	mgIs70; rhd109; Pvha-6 c1	mgIs70; rhd109; Pvha-6 c2	mgIs70; rhd109; Pcol-10 c1	mgIs70; rhd109; Pcol-10 c2
0	0	0	0	0	0	0
63	128	0	33	59	0	0
72	6	0	52	34	0	0
87	0	0	10	4	0	0
96	0	0	3	1	0	0
111	0	8	0	0	0	1
120	0	3	0	0	3	6
% Adults:
Time (hr)	mgIs70	mgIs70; rhd109	mgIs70; rhd109; Pvha-6 c1	mgIs70; rhd109; Pvha-6 c2	mgIs70; rhd109; Pcol-10 c1	mgIs70; rhd109; Pcol-10 c2
0	0	0	0	0	0	0
63	95.5224	0	33	59	0	0
72	100	0	85	93	0	0
87	100	0	95	97	0	0
96	100	0	98	98	0	0
111	100	7.27273	98	98	0	1
120	100	10	98	98	3.44828	7
Summary Data, Mean:
0	0	0	0	0	0	0
63	91.4428	0	48.8667	67.5667	0	0
72	100	0	80.3333	90.6333	0	0
87	100	0	93.4333	95.3333	0	0
96	100	0	95.1667	96.1333	0	0
111	100	2.42424	95.1667	96.1333	2	6
120	100	3.33333	95.1667	96.1333	5.48276	13.4
Summary Data, Standard Error of the Mean:
0	0	0	0	0	0	0
63	2.0473	0	13.6315	9.2243	0	0
72	0	0	4.66667	2.36667	0	0
87	0	0	1.56667	1.20185	0	0
96	0	0	1.5899	1.04137	0	0
111	0	2.42424	1.5899	1.04137	2	5.50757
120	0	3.33333	1.5899	1.04137	3.33438	9.44951
