# Supplementary material for: Opposing action of the FLR-2 glycoprotein hormone and DRL-1/FLR-4 MAP kinases balance p38-mediated growth and lipid homeostasis in C. elegans
Source: PLoS Biol. 2023 Sep 29;21(9):e3002320. doi: 10.1371/journal.pbio.3002320 (PMC10566725; doi:10.1371/journal.pbio.3002320)
Supplement: S2 Data — (XLSX) [file pbio.3002320.s017.xlsx]

## Sheet: Fig 2B
Strain	Tissue	Replicate	Amplicon	Ct	dCt	Avg. dCt	dCt SEM	ddCt	ddCt Prop. Error	Fold Change	Fold Change T	Fold Change B
N2	Day 1 Adults,72 hr at 20C	r1	act-1	15.1281
N2	Day 1 Adults,72 hr at 20C	r2	act-1	15.2821
N2	Day 1 Adults,72 hr at 20C	r3	act-1	15.2929
N2	Day 1 Adults,72 hr at 20C	r1	vit-1	14.8851	-0.242972	-0.13665	0.0619316	0	0.0619316	1	1.04386	0.957981
N2	Day 1 Adults,72 hr at 20C	r2	vit-1	15.2537	-0.0284595
N2	Day 1 Adults,72 hr at 20C	r3	vit-1	15.1544	-0.138519
N2	Day 1 Adults,72 hr at 20C	r1	vit-2	11.7495	-3.37859	-3.27492	0.0556362	0	0.0556362	1	1.03932	0.96217
N2	Day 1 Adults,72 hr at 20C	r2	vit-2	12.024	-3.2581
N2	Day 1 Adults,72 hr at 20C	r3	vit-2	12.1048	-3.18807
N2	Day 1 Adults,72 hr at 20C	r1	vit-3/4/5	12.8512	-2.27695	-2.28875	0.0757567	0	0.0757567	1	1.05391	0.948844
N2	Day 1 Adults,72 hr at 20C	r2	vit-3/4/5	13.1183	-2.16383
N2	Day 1 Adults,72 hr at 20C	r3	vit-3/4/5	12.8674	-2.42546
N2	Day 1 Adults,72 hr at 20C	r1	vit-6	13.9511	-1.17697	-1.25518	0.103527	0	0.103527	1	1.0744	0.930755
N2	Day 1 Adults,72 hr at 20C	r2	vit-6	14.1539	-1.12826
N2	Day 1 Adults,72 hr at 20C	r3	vit-6	13.8326	-1.46032
N2	Day 1 Adults,72 hr at 20C	r1	ech-9	26.1566	11.0285	10.6111	0.437085	0	0.437085	1	1.35387	0.738626
N2	Day 1 Adults,72 hr at 20C	r2	ech-9	25.0194	9.73723
N2	Day 1 Adults,72 hr at 20C	r3	ech-9	26.3605	11.0676
N2	Day 1 Adults,72 hr at 20C	r1	ugt-18	29.1215	13.9934	13.2167	0.589632	0	0.589632	1	1.50486	0.664512
N2	Day 1 Adults,72 hr at 20C	r2	ugt-18	27.342	12.0599
N2	Day 1 Adults,72 hr at 20C	r3	ugt-18	28.8896	13.5967
N2	Day 1 Adults,72 hr at 25C	r1	act-1	15.2154
N2	Day 1 Adults,72 hr at 25C	r2	act-1	15.2961
N2	Day 1 Adults,72 hr at 25C	r3	act-1	15.3597
N2	Day 1 Adults,72 hr at 25C	r1	vit-1	15.1875	-0.0278053	0.128096	0.0816868	0	0.0816868	1	1.05825	0.944952
N2	Day 1 Adults,72 hr at 25C	r2	vit-1	15.4598	0.163748
N2	Day 1 Adults,72 hr at 25C	r3	vit-1	15.608	0.248346
N2	Day 1 Adults,72 hr at 25C	r1	vit-2	11.5913	-3.62401	-3.58657	0.0793678	0	0.0793678	1	1.05655	0.946472
N2	Day 1 Adults,72 hr at 25C	r2	vit-2	11.5946	-3.70144
N2	Day 1 Adults,72 hr at 25C	r3	vit-2	11.9254	-3.43426
N2	Day 1 Adults,72 hr at 25C	r1	vit-3/4/5	12.8503	-2.36505	-2.39761	0.0367569	0	0.0367569	1	1.02581	0.974844
N2	Day 1 Adults,72 hr at 25C	r2	vit-3/4/5	12.8251	-2.47097
N2	Day 1 Adults,72 hr at 25C	r3	vit-3/4/5	13.0029	-2.35681
N2	Day 1 Adults,72 hr at 25C	r1	vit-6	13.1929	-2.02248	-1.75646	0.136462	0	0.136462	1	1.09921	0.909748
N2	Day 1 Adults,72 hr at 25C	r2	vit-6	13.7255	-1.57061
N2	Day 1 Adults,72 hr at 25C	r3	vit-6	13.6834	-1.67629
N2	Day 1 Adults,72 hr at 25C	r1	ech-9	23.9937	8.77832	9.05109	0.1383	0	0.1383	1	1.10061	0.908589
N2	Day 1 Adults,72 hr at 25C	r2	ech-9	24.4438	9.14773
N2	Day 1 Adults,72 hr at 25C	r3	ech-9	24.5869	9.22721
N2	Day 1 Adults,72 hr at 25C	r1	ugt-18	26.8731	11.6577	12.0048	0.174933	0	0.174933	1	1.12891	0.885808
N2	Day 1 Adults,72 hr at 25C	r2	ugt-18	27.5127	12.2166
N2	Day 1 Adults,72 hr at 25C	r3	ugt-18	27.4997	12.14
drl-1(rhd197 rhd180)	Day 1 Adults,72 hr at 20C	r1	act-1	14.9885
drl-1(rhd197 rhd180)	Day 1 Adults,72 hr at 20C	r2	act-1	14.982
drl-1(rhd197 rhd180)	Day 1 Adults,72 hr at 20C	r3	act-1	15.1238
drl-1(rhd197 rhd180)	Day 1 Adults,72 hr at 20C	r1	vit-1	17.8207	2.83223	2.7387	0.317456	2.87535	0.323441	0.13628	0.170529	0.10891
drl-1(rhd197 rhd180)	Day 1 Adults,72 hr at 20C	r2	vit-1	17.1301	2.14808
drl-1(rhd197 rhd180)	Day 1 Adults,72 hr at 20C	r3	vit-1	18.3596	3.23579
drl-1(rhd197 rhd180)	Day 1 Adults,72 hr at 20C	r1	vit-2	12.0217	-2.96675	-3.05331	0.0492275	0.221609	0.0742882	0.857609	0.902926	0.814566
drl-1(rhd197 rhd180)	Day 1 Adults,72 hr at 20C	r2	vit-2	11.926	-3.05598
drl-1(rhd197 rhd180)	Day 1 Adults,72 hr at 20C	r3	vit-2	11.9866	-3.13721
drl-1(rhd197 rhd180)	Day 1 Adults,72 hr at 20C	r1	vit-3/4/5	15.4956	0.507154	0.000943502	0.264423	2.28969	0.275061	0.204519	0.247477	0.169018
drl-1(rhd197 rhd180)	Day 1 Adults,72 hr at 20C	r2	vit-3/4/5	14.8624	-0.119599
drl-1(rhd197 rhd180)	Day 1 Adults,72 hr at 20C	r3	vit-3/4/5	14.739	-0.384724
drl-1(rhd197 rhd180)	Day 1 Adults,72 hr at 20C	r1	vit-6	13.4342	-1.5543	-1.37011	0.108699	-0.114922	0.150111	1.08292	1.20166	0.975904
drl-1(rhd197 rhd180)	Day 1 Adults,72 hr at 20C	r2	vit-6	13.804	-1.17801
drl-1(rhd197 rhd180)	Day 1 Adults,72 hr at 20C	r3	vit-6	13.7458	-1.378
drl-1(rhd197 rhd180)	Day 1 Adults,72 hr at 20C	r1	ech-9	18.8359	3.84739	3.96556	0.0793935	-6.64555	0.444237	100.117	136.219	73.5835
drl-1(rhd197 rhd180)	Day 1 Adults,72 hr at 20C	r2	ech-9	19.0985	4.1165
drl-1(rhd197 rhd180)	Day 1 Adults,72 hr at 20C	r3	ech-9	19.0566	3.93279
drl-1(rhd197 rhd180)	Day 1 Adults,72 hr at 20C	r1	ugt-18	19.611	4.62249	4.68215	0.152652	-8.53453	0.609072	370.809	565.587	243.109
drl-1(rhd197 rhd180)	Day 1 Adults,72 hr at 20C	r2	ugt-18	19.9533	4.97128
drl-1(rhd197 rhd180)	Day 1 Adults,72 hr at 20C	r3	ugt-18	19.5764	4.45267
drl-1(rhd197 rhd180)	Day 1 Adults,72 hr at 25C	r1	act-1	14.9982
drl-1(rhd197 rhd180)	Day 1 Adults,72 hr at 25C	r2	act-1	14.8601
drl-1(rhd197 rhd180)	Day 1 Adults,72 hr at 25C	r3	act-1	14.9584
drl-1(rhd197 rhd180)	Day 1 Adults,72 hr at 25C	r1	vit-1	17.4843	2.48615	2.70152	0.199341	2.57342	0.215429	0.168005	0.195062	0.144701
drl-1(rhd197 rhd180)	Day 1 Adults,72 hr at 25C	r2	vit-1	17.3787	2.51865
drl-1(rhd197 rhd180)	Day 1 Adults,72 hr at 25C	r3	vit-1	18.0582	3.09976
drl-1(rhd197 rhd180)	Day 1 Adults,72 hr at 25C	r1	vit-2	12.4223	-2.5759	-2.31904	0.201806	1.26753	0.216852	0.41537	0.482741	0.357401
drl-1(rhd197 rhd180)	Day 1 Adults,72 hr at 25C	r2	vit-2	12.3998	-2.46022
drl-1(rhd197 rhd180)	Day 1 Adults,72 hr at 25C	r3	vit-2	13.0374	-1.92099
drl-1(rhd197 rhd180)	Day 1 Adults,72 hr at 25C	r1	vit-3/4/5	16.6164	1.61821	1.63949	0.16907	4.0371	0.173019	0.0609134	0.0686748	0.0540293
drl-1(rhd197 rhd180)	Day 1 Adults,72 hr at 25C	r2	vit-3/4/5	16.2179	1.35787
drl-1(rhd197 rhd180)	Day 1 Adults,72 hr at 25C	r3	vit-3/4/5	16.9008	1.94238
drl-1(rhd197 rhd180)	Day 1 Adults,72 hr at 25C	r1	vit-6	14.9662	-0.0319195	-0.090114	0.154044	1.66635	0.205795	0.31505	0.363354	0.273168
drl-1(rhd197 rhd180)	Day 1 Adults,72 hr at 25C	r2	vit-6	14.4788	-0.381221
drl-1(rhd197 rhd180)	Day 1 Adults,72 hr at 25C	r3	vit-6	15.1012	0.142798
drl-1(rhd197 rhd180)	Day 1 Adults,72 hr at 25C	r1	ech-9	18.2697	3.27152	3.42667	0.0887617	-5.62442	0.164334	49.3309	55.2826	44.02
drl-1(rhd197 rhd180)	Day 1 Adults,72 hr at 25C	r2	ech-9	18.2896	3.42952
drl-1(rhd197 rhd180)	Day 1 Adults,72 hr at 25C	r3	ech-9	18.5374	3.57896
drl-1(rhd197 rhd180)	Day 1 Adults,72 hr at 25C	r1	ugt-18	19.9244	4.9262	5.05644	0.0673718	-6.94835	0.187458	123.499	140.635	108.45
drl-1(rhd197 rhd180)	Day 1 Adults,72 hr at 25C	r2	ugt-18	20.0115	5.15147
drl-1(rhd197 rhd180)	Day 1 Adults,72 hr at 25C	r3	ugt-18	20.0501	5.09166
drl-1(rhd109)	Day 1 Adults,72 hr at 20C	r1	act-1	16.6098
drl-1(rhd109)	Day 1 Adults,72 hr at 20C	r2	act-1	17.2157
drl-1(rhd109)	Day 1 Adults,72 hr at 20C	r3	act-1	16.3959
drl-1(rhd109)	Day 1 Adults,72 hr at 20C	r1	vit-1	19.9919	3.38205	3.27638	0.0936047	3.41303	0.112238	0.0938807	0.101476	0.0868539
drl-1(rhd109)	Day 1 Adults,72 hr at 20C	r2	vit-1	20.3054	3.08971
drl-1(rhd109)	Day 1 Adults,72 hr at 20C	r3	vit-1	19.7533	3.35737
drl-1(rhd109)	Day 1 Adults,72 hr at 20C	r1	vit-2	13.2001	-3.40971	-3.60134	0.169258	-0.326415	0.178168	1.25389	1.41871	1.10822
drl-1(rhd109)	Day 1 Adults,72 hr at 20C	r2	vit-2	13.2768	-3.93882
drl-1(rhd109)	Day 1 Adults,72 hr at 20C	r3	vit-2	12.9404	-3.45548
drl-1(rhd109)	Day 1 Adults,72 hr at 20C	r1	vit-3/4/5	18.1442	1.53436	1.18239	0.366148	3.47114	0.373903	0.090174	0.116852	0.0695866
drl-1(rhd109)	Day 1 Adults,72 hr at 20C	r2	vit-3/4/5	17.6659	0.450279
drl-1(rhd109)	Day 1 Adults,72 hr at 20C	r3	vit-3/4/5	17.9585	1.56254
drl-1(rhd109)	Day 1 Adults,72 hr at 20C	r1	vit-6	15.6129	-0.996968	-1.01737	0.0792773	0.237817	0.130395	0.848027	0.928245	0.774742
drl-1(rhd109)	Day 1 Adults,72 hr at 20C	r2	vit-6	16.0519	-1.16374
drl-1(rhd109)	Day 1 Adults,72 hr at 20C	r3	vit-6	15.5045	-0.891394
drl-1(rhd109)	Day 1 Adults,72 hr at 20C	r1	ech-9	19.6895	3.07961	3.33394	0.176547	-7.27717	0.471394	155.112	215.055	111.878
drl-1(rhd109)	Day 1 Adults,72 hr at 20C	r2	ech-9	20.8889	3.67322
drl-1(rhd109)	Day 1 Adults,72 hr at 20C	r3	ech-9	19.6449	3.24899
drl-1(rhd109)	Day 1 Adults,72 hr at 20C	r1	ugt-18	20.8475	4.23763	4.49726	0.232512	-8.71942	0.63382	421.509	654.043	271.649
drl-1(rhd109)	Day 1 Adults,72 hr at 20C	r2	ugt-18	22.1768	4.96119
drl-1(rhd109)	Day 1 Adults,72 hr at 20C	r3	ugt-18	20.6889	4.29297
drl-1(rhd109)	Day 1 Adults,72 hr at 25C	r1	act-1	14.6267
drl-1(rhd109)	Day 1 Adults,72 hr at 25C	r2	act-1	15.4275
drl-1(rhd109)	Day 1 Adults,72 hr at 25C	r3	act-1	15.9147
drl-1(rhd109)	Day 1 Adults,72 hr at 25C	r1	vit-1	17.3925	2.76579	2.24152	0.273689	2.11342	0.285619	0.231099	0.281694	0.189591
drl-1(rhd109)	Day 1 Adults,72 hr at 25C	r2	vit-1	17.2707	1.84312
drl-1(rhd109)	Day 1 Adults,72 hr at 25C	r3	vit-1	18.0304	2.11564
drl-1(rhd109)	Day 1 Adults,72 hr at 25C	r1	vit-2	11.9139	-2.71279	-3.31928	0.315588	0.26729	0.325416	0.830879	1.04111	0.663098
drl-1(rhd109)	Day 1 Adults,72 hr at 25C	r2	vit-2	11.9564	-3.47116
drl-1(rhd109)	Day 1 Adults,72 hr at 25C	r3	vit-2	12.1408	-3.7739
drl-1(rhd109)	Day 1 Adults,72 hr at 25C	r1	vit-3/4/5	15.9854	1.35869	0.214675	0.58639	2.61228	0.587541	0.16354	0.245749	0.108832
drl-1(rhd109)	Day 1 Adults,72 hr at 25C	r2	vit-3/4/5	15.2938	-0.133746
drl-1(rhd109)	Day 1 Adults,72 hr at 25C	r3	vit-3/4/5	15.3338	-0.580915
drl-1(rhd109)	Day 1 Adults,72 hr at 25C	r1	vit-6	13.5861	-1.0406	-1.43322	0.201981	0.323237	0.243758	0.799275	0.9464	0.675021
drl-1(rhd109)	Day 1 Adults,72 hr at 25C	r2	vit-6	13.8803	-1.54723
drl-1(rhd109)	Day 1 Adults,72 hr at 25C	r3	vit-6	14.2029	-1.71184
drl-1(rhd109)	Day 1 Adults,72 hr at 25C	r1	ech-9	16.8853	2.25864	2.86076	0.30739	-6.19032	0.337069	73.0252	92.2445	57.8102
drl-1(rhd109)	Day 1 Adults,72 hr at 25C	r2	ech-9	18.6969	3.26931
drl-1(rhd109)	Day 1 Adults,72 hr at 25C	r3	ech-9	18.9691	3.05434
drl-1(rhd109)	Day 1 Adults,72 hr at 25C	r1	ugt-18	19.0603	4.43358	4.79031	0.205461	-7.21448	0.269845	148.517	179.064	123.181
drl-1(rhd109)	Day 1 Adults,72 hr at 25C	r2	ugt-18	20.5729	5.14531
drl-1(rhd109)	Day 1 Adults,72 hr at 25C	r3	ugt-18	20.7068	4.79203
flr-4(n2259)	Day 1 Adults,72 hr at 20C	r1	act-1	15.0248
flr-4(n2259)	Day 1 Adults,72 hr at 20C	r2	act-1	15.0066
flr-4(n2259)	Day 1 Adults,72 hr at 20C	r3	act-1	15.1433
flr-4(n2259)	Day 1 Adults,72 hr at 20C	r1	vit-1	15.5898	0.564998	0.641002	0.0644063	0.777652	0.0893515	0.583315	0.620584	0.548284
flr-4(n2259)	Day 1 Adults,72 hr at 20C	r2	vit-1	15.5955	0.588937
flr-4(n2259)	Day 1 Adults,72 hr at 20C	r3	vit-1	15.9124	0.769071
flr-4(n2259)	Day 1 Adults,72 hr at 20C	r1	vit-2	12.1396	-2.88514	-2.87673	0.0151136	0.398194	0.0576525	0.758808	0.789745	0.729082
flr-4(n2259)	Day 1 Adults,72 hr at 20C	r2	vit-2	12.1592	-2.84738
flr-4(n2259)	Day 1 Adults,72 hr at 20C	r3	vit-2	12.2457	-2.89767
flr-4(n2259)	Day 1 Adults,72 hr at 20C	r1	vit-3/4/5	13.3819	-1.64286	-1.83665	0.104728	0.452096	0.129255	0.73098	0.799494	0.668338
flr-4(n2259)	Day 1 Adults,72 hr at 20C	r2	vit-3/4/5	13.1418	-1.86473
flr-4(n2259)	Day 1 Adults,72 hr at 20C	r3	vit-3/4/5	13.141	-2.00237
flr-4(n2259)	Day 1 Adults,72 hr at 20C	r1	vit-6	14.0933	-0.931492	-1.0901	0.085474	0.165088	0.134252	0.891874	0.978853	0.812624
flr-4(n2259)	Day 1 Adults,72 hr at 20C	r2	vit-6	13.8924	-1.11416
flr-4(n2259)	Day 1 Adults,72 hr at 20C	r3	vit-6	13.9187	-1.22463
flr-4(n2259)	Day 1 Adults,72 hr at 20C	r1	ech-9	24.2015	9.17676	8.85465	0.321996	-1.75646	0.542885	3.37868	4.92234	2.31911
flr-4(n2259)	Day 1 Adults,72 hr at 20C	r2	ech-9	24.1831	9.17653
flr-4(n2259)	Day 1 Adults,72 hr at 20C	r3	ech-9	23.354	8.21066
flr-4(n2259)	Day 1 Adults,72 hr at 20C	r1	ugt-18	26.2703	11.2456	11.0102	0.443277	-2.20649	0.737673	4.61551	7.69629	2.76795
flr-4(n2259)	Day 1 Adults,72 hr at 20C	r2	ugt-18	26.6393	11.6327
flr-4(n2259)	Day 1 Adults,72 hr at 20C	r3	ugt-18	25.2956	10.1523
flr-4(n2259)	Day 1 Adults,72 hr at 25C	r1	act-1	15.2748
flr-4(n2259)	Day 1 Adults,72 hr at 25C	r2	act-1	15.0394
flr-4(n2259)	Day 1 Adults,72 hr at 25C	r3	act-1	15.1361
flr-4(n2259)	Day 1 Adults,72 hr at 25C	r1	vit-1	17.0144	1.73962	1.73412	0.0272069	1.60603	0.0860985	0.328502	0.348703	0.309471
flr-4(n2259)	Day 1 Adults,72 hr at 25C	r2	vit-1	16.8177	1.77826
flr-4(n2259)	Day 1 Adults,72 hr at 25C	r3	vit-1	16.8206	1.68449
flr-4(n2259)	Day 1 Adults,72 hr at 25C	r1	vit-2	12.3885	-2.88631	-2.94315	0.0447312	0.64342	0.091105	0.640193	0.681925	0.601016
flr-4(n2259)	Day 1 Adults,72 hr at 25C	r2	vit-2	12.008	-3.0314
flr-4(n2259)	Day 1 Adults,72 hr at 25C	r3	vit-2	12.2244	-2.91175
flr-4(n2259)	Day 1 Adults,72 hr at 25C	r1	vit-3/4/5	15.6737	0.398903	0.160247	0.119473	2.55785	0.124999	0.169828	0.185199	0.155733
flr-4(n2259)	Day 1 Adults,72 hr at 25C	r2	vit-3/4/5	15.0702	0.0307322
flr-4(n2259)	Day 1 Adults,72 hr at 25C	r3	vit-3/4/5	15.1873	0.0511045
flr-4(n2259)	Day 1 Adults,72 hr at 25C	r1	vit-6	14.4384	-0.836472	-0.837736	0.0706415	0.918724	0.153662	0.528977	0.588428	0.475532
flr-4(n2259)	Day 1 Adults,72 hr at 25C	r2	vit-6	14.3234	-0.716019
flr-4(n2259)	Day 1 Adults,72 hr at 25C	r3	vit-6	14.1754	-0.960718
flr-4(n2259)	Day 1 Adults,72 hr at 25C	r1	ech-9	18.649	3.37419	3.77333	0.213699	-5.27776	0.254547	38.7938	46.2795	32.519
flr-4(n2259)	Day 1 Adults,72 hr at 25C	r2	ech-9	18.88	3.84055
flr-4(n2259)	Day 1 Adults,72 hr at 25C	r3	ech-9	19.2414	4.10525
flr-4(n2259)	Day 1 Adults,72 hr at 25C	r1	ugt-18	19.9082	4.63334	5.06771	0.219799	-6.93708	0.280915	122.538	148.879	100.857
flr-4(n2259)	Day 1 Adults,72 hr at 25C	r2	ugt-18	20.2658	5.22638
flr-4(n2259)	Day 1 Adults,72 hr at 25C	r3	ugt-18	20.4796	5.34342
flr-4(ut7)	Day 1 Adults,72 hr at 20C	r1	act-1	15.3706
flr-4(ut7)	Day 1 Adults,72 hr at 20C	r2	act-1	15.383
flr-4(ut7)	Day 1 Adults,72 hr at 20C	r3	act-1	15.4975
flr-4(ut7)	Day 1 Adults,72 hr at 20C	r1	vit-1	18.7347	3.36409	3.02205	0.171049	3.1587	0.181916	0.111979	0.127028	0.098713
flr-4(ut7)	Day 1 Adults,72 hr at 20C	r2	vit-1	18.2394	2.85646
flr-4(ut7)	Day 1 Adults,72 hr at 20C	r3	vit-1	18.3431	2.8456
flr-4(ut7)	Day 1 Adults,72 hr at 20C	r1	vit-2	11.9935	-3.37706	-3.48983	0.0571361	-0.214911	0.0797491	1.16063	1.2266	1.09822
flr-4(ut7)	Day 1 Adults,72 hr at 20C	r2	vit-2	11.8208	-3.56219
flr-4(ut7)	Day 1 Adults,72 hr at 20C	r3	vit-2	11.9672	-3.53025
flr-4(ut7)	Day 1 Adults,72 hr at 20C	r1	vit-3/4/5	17.4925	2.12191	1.62512	0.256723	3.91387	0.267667	0.0663447	0.0798697	0.05511
flr-4(ut7)	Day 1 Adults,72 hr at 20C	r2	vit-3/4/5	16.6473	1.26438
flr-4(ut7)	Day 1 Adults,72 hr at 20C	r3	vit-3/4/5	16.9865	1.48908
flr-4(ut7)	Day 1 Adults,72 hr at 20C	r1	vit-6	14.3561	-1.0145	-1.30151	0.14426	-0.0463305	0.177564	1.03264	1.16788	0.913051
flr-4(ut7)	Day 1 Adults,72 hr at 20C	r2	vit-6	13.9124	-1.47055
flr-4(ut7)	Day 1 Adults,72 hr at 20C	r3	vit-6	14.078	-1.41949
flr-4(ut7)	Day 1 Adults,72 hr at 20C	r1	ech-9	19.0707	3.70011	3.54529	0.077428	-7.06582	0.44389	133.975	182.241	98.4914
flr-4(ut7)	Day 1 Adults,72 hr at 20C	r2	ech-9	18.8478	3.46485
flr-4(ut7)	Day 1 Adults,72 hr at 20C	r3	ech-9	18.9684	3.47092
flr-4(ut7)	Day 1 Adults,72 hr at 20C	r1	ugt-18	20.1783	4.80776	4.79357	0.127957	-8.42311	0.603357	343.249	521.48	225.933
flr-4(ut7)	Day 1 Adults,72 hr at 20C	r2	ugt-18	20.3907	5.00777
flr-4(ut7)	Day 1 Adults,72 hr at 20C	r3	ugt-18	20.0627	4.56519
flr-4(ut7)	Day 1 Adults,72 hr at 25C	r1	act-1	15.0233
flr-4(ut7)	Day 1 Adults,72 hr at 25C	r2	act-1	15.0089
flr-4(ut7)	Day 1 Adults,72 hr at 25C	r3	act-1	15.246
flr-4(ut7)	Day 1 Adults,72 hr at 25C	r1	vit-1	17.724	2.70074	2.62811	0.0825429	2.50002	0.116129	0.176774	0.191592	0.163103
flr-4(ut7)	Day 1 Adults,72 hr at 25C	r2	vit-1	17.4723	2.46341
flr-4(ut7)	Day 1 Adults,72 hr at 25C	r3	vit-1	17.9662	2.72019
flr-4(ut7)	Day 1 Adults,72 hr at 25C	r1	vit-2	12.9267	-2.09658	-2.51781	0.210617	1.06876	0.225075	0.47673	0.55722	0.407866
flr-4(ut7)	Day 1 Adults,72 hr at 25C	r2	vit-2	12.2795	-2.72941
flr-4(ut7)	Day 1 Adults,72 hr at 25C	r3	vit-2	12.5185	-2.72745
flr-4(ut7)	Day 1 Adults,72 hr at 25C	r1	vit-3/4/5	16.2754	1.25208	0.97083	0.144707	3.36844	0.149302	0.0968276	0.107385	0.0873082
flr-4(ut7)	Day 1 Adults,72 hr at 25C	r2	vit-3/4/5	15.8983	0.889318
flr-4(ut7)	Day 1 Adults,72 hr at 25C	r3	vit-3/4/5	16.0171	0.771092
flr-4(ut7)	Day 1 Adults,72 hr at 25C	r1	vit-6	14.6439	-0.379407	-0.669936	0.159011	1.08652	0.209539	0.470894	0.544504	0.407236
flr-4(ut7)	Day 1 Adults,72 hr at 25C	r2	vit-6	14.3058	-0.703179
flr-4(ut7)	Day 1 Adults,72 hr at 25C	r3	vit-6	14.3188	-0.92722
flr-4(ut7)	Day 1 Adults,72 hr at 25C	r1	ech-9	19.3333	4.31	4.11547	0.101765	-4.93562	0.171706	30.6034	34.4713	27.1694
flr-4(ut7)	Day 1 Adults,72 hr at 25C	r2	ech-9	19.079	4.07004
flr-4(ut7)	Day 1 Adults,72 hr at 25C	r3	ech-9	19.2124	3.96637
flr-4(ut7)	Day 1 Adults,72 hr at 25C	r1	ugt-18	21.1586	6.13533	5.89738	0.122279	-6.10741	0.213434	68.9468	79.94	59.4654
flr-4(ut7)	Day 1 Adults,72 hr at 25C	r2	ugt-18	20.8362	5.82729
flr-4(ut7)	Day 1 Adults,72 hr at 25C	r3	ugt-18	20.9755	5.72951

## Sheet: Fig 2C
20 degrees C, body size mm^2
	N2	flr-4(n2259)	flr-4(ut7)	drl-1(rhd197 rhd180)	drl-1(rhd109)
	0.0626751	0.0640514	0.0392546	0.0369541	0.0349478
	0.0679489	0.0602101	0.0354562	0.0472386	0.037134
	0.070694	0.0530574	0.0317535	0.0368764	0.0339099
	0.0718326	0.0617239	0.0374451	0.0503992	0.0333455
	0.0677284	0.0558973	0.0337396	0.0440776	0.032857
	0.0689218	0.0614118	0.0385348	0.048488	0.0341362
	0.0716325	0.0653147	0.0385979	0.0464181	0.0294633
	0.0790143	0.0619775	0.0357396	0.0443339	0.0354446
	0.0625217	0.0630094	0.0386324	0.0430936	0.0309045
	0.068397	0.0595279	0.0349991	0.0502566	0.033647
	0.0702633	0.064524	0.0257929	0.0428024	0.0323479
	0.0696512	0.049744	0.0280482	0.0524766	0.0316081
	0.0749016	0.0670952	0.0288064	0.0465155	0.0342866
	0.0625336	0.0588699	0.0324491	0.0492449	0.0314969
	0.0624243	0.0605682	0.0410588	0.0491268	0.0274366
	0.062667	0.0632289	0.0454662	0.0448796	0.034003
	0.064341	0.0638158	0.0366001	0.0419691	0.0385366
	0.0672602	0.0627907	0.033733	0.0499708	0.031617
	0.0693949	0.0655834	0.0277346	0.0505561	0.0327432
	0.0643478	0.0608561	0.0300343	0.0457417	0.0311989
	0.0677711	0.059923	0.0305808	0.0456229	0.0341927
	0.0611979	0.066255	0.0322429	0.0486336	0.0359442
	0.0774095	0.0710285	0.0323116	0.0441384	0.0331774
	0.09829	0.0678914	0.0321963	0.0455147	0.0387896
	0.0623408	0.0523989	0.0331578	0.0519294	0.0314383
	0.0641919	0.0578965	0.0335047	0.0487502	0.0350215
	0.0628714	0.0740311	0.0363151	0.0360161	0.0378697
	0.0728887	0.0594754	0.0408027	0.0352264	0.0326564
	0.0717958	0.0583411	0.0345633	0.0309754	0.0313132
	0.07223	0.0554162	0.0403519	0.0399658	0.0355746
	0.0740044	0.0639697	0.0276697	0.0435275	0.0368376
	0.0657693	0.0616339	0.0289106	0.0529055	0.0382822
	0.0701848	0.0678071	0.0300969	0.0487666	0.0332395
	0.0888656	0.0594608	0.0277797	0.0507438	0.0329428
	0.064004	0.0513726	0.0364826	0.0509366	0.0372019
	0.0680708		0.0281827	0.055446	0.0315264
	0.0718727		0.0341609	0.0541148	0.0306825
	0.0626723			0.0470804	0.0280694
	0.0737107			0.0448367	0.0369554
	0.0665918				0.0349362
	0.0738951				0.0344667
	0.0630271				0.0317805
25% Percentile	0.06376	0.05887	0.03007	0.04353	0.03159
Median	0.06823	0.06163	0.03373	0.04652	0.0335
75% Percentile	0.07196	0.06452	0.03702	0.05026	0.03548
25 degrees C, body size mm^2
	N2	flr-4(n2259)	flr-4(ut7)	drl-1(rhd197 rhd180)	drl-1(rhd109)
	0.0607268	0.0362775	0.0303759	0.0441318	0.0349191
	0.0564155	0.0413005	0.0351547	0.0458126	0.0307211
	0.0517414	0.0427575	0.0344458	0.0336841	0.0309287
	0.0775103	0.0356745	0.0327902	0.0424578	0.0319477
	0.0730451	0.0416295	0.0399189	0.0437794	0.0349128
	0.058827	0.0355402	0.0373853	0.0333952	0.0395336
	0.0669059	0.0298955	0.0406306	0.0394363	0.0315481
	0.0804633	0.0384505	0.0373283	0.0428514	0.0309645
	0.0586042	0.0407659	0.0332072	0.0410497	0.0333942
	0.0728173	0.0510103	0.0295723	0.0383718	0.0340252
	0.0701921	0.0413328	0.0359949	0.0370624	0.03348
	0.0743874	0.0472684	0.0398094	0.0410669	0.0354741
	0.0598996	0.0359152	0.0344309	0.0367859	0.0329832
	0.0755634	0.0368007	0.030714	0.0340946	0.0283118
	0.0771975	0.0430005	0.0295827	0.0402277	0.0338715
	0.0696224	0.0442095	0.0366678	0.0421603	0.0289106
	0.0726851	0.0467154	0.0376936	0.0428567	0.025753
	0.0700801	0.037684	0.031751	0.0438838	0.0341372
	0.0703019	0.0386211	0.0386821	0.0397312	0.0308379
	0.0848036	0.0481285	0.0350273	0.0436446	0.0318993
	0.0728216	0.0411327	0.0357814	0.0335932	0.0320063
	0.0770673	0.03987	0.0291147	0.0447219	0.0226563
	0.0811795	0.0407835	0.0295862	0.027642	0.030605
	0.078817	0.0416181	0.0296306	0.0399192	0.0355279
	0.0642033	0.0343766	0.0305629	0.0416134	0.0315574
	0.0715571		0.0320502	0.0395629	0.0373808
	0.0762809		0.0342169	0.0398442	0.0319813
	0.0755462		0.0403879	0.0452861	0.0310331
	0.0826255		0.0350117	0.043909	0.0308684
	0.0764615		0.0387326	0.0399368	0.0301047
	0.0733948		0.0409561	0.0334658
	0.0755967		0.0336162	0.0429478
	0.0754756			0.0417135
	0.0792608			0.0397284
	0.0718142			0.0467883
	0.0769601			0.0383065
	0.0853599			0.0533024
	0.0795295			0.0449674
	0.0581998			0.0355733
				0.0406251
				0.0407296
				0.0450045
				0.0365888
				0.0469333
				0.0475162
				0.0371
				0.0429503
				0.0401387
				0.0435931
				0.0407624
				0.0454054
25% Percentile	0.06962	0.03654	0.03097	0.03837	0.03081
Median	0.07339	0.04078	0.03473	0.04105	0.03192
75% Percentile	0.0772	0.04288	0.03762	0.04388	0.03405

## Sheet: Fig 2D
Condition	Plate #	Worm #	Day of Death	Day of Censor	Day #	Date
N2, OP50, 25C	1	1	13		0	2021-12-25
N2, OP50, 25C	1	2	13		1	2021-12-26
N2, OP50, 25C	1	3	13		2	2021-12-27	AM: Picked N2-1-E L4s to FUDR + OP50
N2, OP50, 25C	1	4	14		3	2021-12-28
N2, OP50, 25C	1	5	14		4	2021-12-29
N2, OP50, 25C	1	6	15		5	2021-12-30
N2, OP50, 25C	1	7	15		6	2021-12-31
N2, OP50, 25C	1	8	15		7	2022-01-01
N2, OP50, 25C	1	9	15		8	2022-01-02
N2, OP50, 25C	1	10	16		9	2022-01-03
N2, OP50, 25C	1	11	16		10	2022-01-04
N2, OP50, 25C	1	12	16		11	2022-01-05
N2, OP50, 25C	1	13	16		12	2022-01-06
N2, OP50, 25C	1	14	17		13	2022-01-07
N2, OP50, 25C	1	15	17		14	2022-01-08
N2, OP50, 25C	1	16	17		15	2022-01-09
N2, OP50, 25C	1	17	17		16	2022-01-10
N2, OP50, 25C	1	18	18		17	2022-01-11
N2, OP50, 25C	1	19	18		18	2022-01-12
N2, OP50, 25C	1	20	19		19	2022-01-13
N2, OP50, 25C	1	21	19		20	2022-01-14
N2, OP50, 25C	1	22	19		21	2022-01-15
N2, OP50, 25C	1	23	19		22	2022-01-16
N2, OP50, 25C	1	24	19		23	2022-01-17
N2, OP50, 25C	1	25	20		24	2022-01-18
N2, OP50, 25C	1	26	20		25	2022-01-19
N2, OP50, 25C	1	27	20		26	2022-01-20
N2, OP50, 25C	1	28	21		27	2022-01-21
N2, OP50, 25C	1	29	21		28	2022-01-22
N2, OP50, 25C	1	30	26		29	2022-01-23
N2, OP50, 25C	2	1	11		30	2022-01-24
N2, OP50, 25C	2	2	12		31	2022-01-25
N2, OP50, 25C	2	3	13		32	2022-01-26
N2, OP50, 25C	2	4	13		33	2022-01-27
N2, OP50, 25C	2	5	13		34	2022-01-28
N2, OP50, 25C	2	6	13		35	2022-01-29
N2, OP50, 25C	2	7	13		36	2022-01-30
N2, OP50, 25C	2	8	13		37	2022-01-31
N2, OP50, 25C	2	9	14		38	2022-02-01
N2, OP50, 25C	2	10	15		39	2022-02-02
N2, OP50, 25C	2	11	15		40	2022-02-03
N2, OP50, 25C	2	12	15
N2, OP50, 25C	2	13	16
N2, OP50, 25C	2	14	16
N2, OP50, 25C	2	15	16
N2, OP50, 25C	2	16	17
N2, OP50, 25C	2	17	17
N2, OP50, 25C	2	18	18
N2, OP50, 25C	2	19	18
N2, OP50, 25C	2	20	19
N2, OP50, 25C	2	21	19
N2, OP50, 25C	2	22	19
N2, OP50, 25C	2	23	19
N2, OP50, 25C	2	24	19
N2, OP50, 25C	2	25	19
N2, OP50, 25C	2	26	19
N2, OP50, 25C	2	27	20
N2, OP50, 25C	2	28	20
N2, OP50, 25C	2	29	21
N2, OP50, 25C	2	30	21
N2, OP50, 25C	3	1	11
N2, OP50, 25C	3	2	11
N2, OP50, 25C	3	3	12
N2, OP50, 25C	3	4	12
N2, OP50, 25C	3	5	13
N2, OP50, 25C	3	6	13
N2, OP50, 25C	3	7	13
N2, OP50, 25C	3	8	14
N2, OP50, 25C	3	9	14
N2, OP50, 25C	3	10	15
N2, OP50, 25C	3	11	15
N2, OP50, 25C	3	12	15
N2, OP50, 25C	3	13	15
N2, OP50, 25C	3	14	16
N2, OP50, 25C	3	15	16
N2, OP50, 25C	3	16	16
N2, OP50, 25C	3	17	16
N2, OP50, 25C	3	18	16
N2, OP50, 25C	3	19	17
N2, OP50, 25C	3	20	17
N2, OP50, 25C	3	21	17
N2, OP50, 25C	3	22	17
N2, OP50, 25C	3	23	17
N2, OP50, 25C	3	24	18
N2, OP50, 25C	3	25	18
N2, OP50, 25C	3	26	20
N2, OP50, 25C	3	27	21
N2, OP50, 25C	3	28	21
N2, OP50, 25C	3	29	23
N2, OP50, 25C	3	30	23
N2, OP50, 25C	4	1	11
N2, OP50, 25C	4	2	11
N2, OP50, 25C	4	3	12
N2, OP50, 25C	4	4	12
N2, OP50, 25C	4	5	13
N2, OP50, 25C	4	6	13
N2, OP50, 25C	4	7	13
N2, OP50, 25C	4	8	13
N2, OP50, 25C	4	9	13
N2, OP50, 25C	4	10	13
N2, OP50, 25C	4	11	13
N2, OP50, 25C	4	12	14
N2, OP50, 25C	4	13	14
N2, OP50, 25C	4	14	14
N2, OP50, 25C	4	15	15
N2, OP50, 25C	4	16	15
N2, OP50, 25C	4	17	15
N2, OP50, 25C	4	18	16
N2, OP50, 25C	4	19	17
N2, OP50, 25C	4	20	17
N2, OP50, 25C	4	21	18
N2, OP50, 25C	4	22	18
N2, OP50, 25C	4	23	18
N2, OP50, 25C	4	24	18
N2, OP50, 25C	4	25	19
N2, OP50, 25C	4	26	19
N2, OP50, 25C	4	27	19
N2, OP50, 25C	4	28	19
N2, OP50, 25C	4	29	20
N2, OP50, 25C	4	30	20
N2, OP50, 25C	5	1	12
N2, OP50, 25C	5	2	12
N2, OP50, 25C	5	3	12
N2, OP50, 25C	5	4	13
N2, OP50, 25C	5	5	13
N2, OP50, 25C	5	6	13
N2, OP50, 25C	5	7	13
N2, OP50, 25C	5	8	13
N2, OP50, 25C	5	9	14
N2, OP50, 25C	5	10	15
N2, OP50, 25C	5	11	16
N2, OP50, 25C	5	12	16
N2, OP50, 25C	5	13	16
N2, OP50, 25C	5	14	16
N2, OP50, 25C	5	15	16
N2, OP50, 25C	5	16	17
N2, OP50, 25C	5	17	17
N2, OP50, 25C	5	18	17
N2, OP50, 25C	5	19	17
N2, OP50, 25C	5	20	17
N2, OP50, 25C	5	21	18
N2, OP50, 25C	5	22	18
N2, OP50, 25C	5	23	18
N2, OP50, 25C	5	24	18
N2, OP50, 25C	5	25	18
N2, OP50, 25C	5	26	18
N2, OP50, 25C	5	27	20
N2, OP50, 25C	5	28	21
N2, OP50, 25C	5	29	21
N2, OP50, 25C	5	30	23
flr-4(n2259), OP50, 25C	1	1	12		0	2021-12-25
flr-4(n2259), OP50, 25C	1	2	12		1	2021-12-26
flr-4(n2259), OP50, 25C	1	3	14		2	2021-12-27	AM: Picked flr-1-3 L4s to FUDR + OP50; PM: Picked flr-4-5 L4s to FUDR + OP50
flr-4(n2259), OP50, 25C	1	4	15		3	2021-12-28	AM: Picked flr-E L4s to FUDR + OP50
flr-4(n2259), OP50, 25C	1	5	16		4	2021-12-29
flr-4(n2259), OP50, 25C	1	6	16		5	2021-12-30
flr-4(n2259), OP50, 25C	1	7	16		6	2021-12-31
flr-4(n2259), OP50, 25C	1	8	16		7	2022-01-01
flr-4(n2259), OP50, 25C	1	9	17		8	2022-01-02
flr-4(n2259), OP50, 25C	1	10	17		9	2022-01-03
flr-4(n2259), OP50, 25C	1	11	17		10	2022-01-04
flr-4(n2259), OP50, 25C	1	12	18		11	2022-01-05
flr-4(n2259), OP50, 25C	1	13	18		12	2022-01-06
flr-4(n2259), OP50, 25C	1	14	18		13	2022-01-07
flr-4(n2259), OP50, 25C	1	15	18		14	2022-01-08
flr-4(n2259), OP50, 25C	1	16	19		15	2022-01-09
flr-4(n2259), OP50, 25C	1	17	19		16	2022-01-10
flr-4(n2259), OP50, 25C	1	18	19		17	2022-01-11
flr-4(n2259), OP50, 25C	1	19	20		18	2022-01-12
flr-4(n2259), OP50, 25C	1	20	20		19	2022-01-13
flr-4(n2259), OP50, 25C	1	21	20		20	2022-01-14
flr-4(n2259), OP50, 25C	1	22	20		21	2022-01-15
flr-4(n2259), OP50, 25C	1	23	21		22	2022-01-16
flr-4(n2259), OP50, 25C	1	24	21		23	2022-01-17
flr-4(n2259), OP50, 25C	1	25	21		24	2022-01-18
flr-4(n2259), OP50, 25C	1	26	21		25	2022-01-19
flr-4(n2259), OP50, 25C	1	27	21		26	2022-01-20
flr-4(n2259), OP50, 25C	1	28	23		27	2022-01-21
flr-4(n2259), OP50, 25C	1	29	23		28	2022-01-22
flr-4(n2259), OP50, 25C	1	30	23		29	2022-01-23
flr-4(n2259), OP50, 25C	2	1	11		30	2022-01-24
flr-4(n2259), OP50, 25C	2	2	11		31	2022-01-25
flr-4(n2259), OP50, 25C	2	3	11		32	2022-01-26
flr-4(n2259), OP50, 25C	2	4	14		33	2022-01-27
flr-4(n2259), OP50, 25C	2	5	15		34	2022-01-28
flr-4(n2259), OP50, 25C	2	6	15		35	2022-01-29
flr-4(n2259), OP50, 25C	2	7	16		36	2022-01-30
flr-4(n2259), OP50, 25C	2	8	16		37	2022-01-31
flr-4(n2259), OP50, 25C	2	9	16		38	2022-02-01
flr-4(n2259), OP50, 25C	2	10	17		39	2022-02-02
flr-4(n2259), OP50, 25C	2	11	17		40	2022-02-03
flr-4(n2259), OP50, 25C	2	12	17
flr-4(n2259), OP50, 25C	2	13	18
flr-4(n2259), OP50, 25C	2	14	18
flr-4(n2259), OP50, 25C	2	15	18
flr-4(n2259), OP50, 25C	2	16	19
flr-4(n2259), OP50, 25C	2	17	20
flr-4(n2259), OP50, 25C	2	18	20
flr-4(n2259), OP50, 25C	2	19	20
flr-4(n2259), OP50, 25C	2	20	23
flr-4(n2259), OP50, 25C	2	21	23
flr-4(n2259), OP50, 25C	2	22	23
flr-4(n2259), OP50, 25C	2	23	23
flr-4(n2259), OP50, 25C	2	24	23
flr-4(n2259), OP50, 25C	2	25	23
flr-4(n2259), OP50, 25C	2	26	23
flr-4(n2259), OP50, 25C	2	27	23
flr-4(n2259), OP50, 25C	2	28	24
flr-4(n2259), OP50, 25C	2	29	24
flr-4(n2259), OP50, 25C	2	30	24
flr-4(n2259), OP50, 25C	3	1	11
flr-4(n2259), OP50, 25C	3	2	11
flr-4(n2259), OP50, 25C	3	3	11
flr-4(n2259), OP50, 25C	3	4	11
flr-4(n2259), OP50, 25C	3	5	11
flr-4(n2259), OP50, 25C	3	6	12
flr-4(n2259), OP50, 25C	3	7	13
flr-4(n2259), OP50, 25C	3	8	13
flr-4(n2259), OP50, 25C	3	9	13
flr-4(n2259), OP50, 25C	3	10	14
flr-4(n2259), OP50, 25C	3	11	14
flr-4(n2259), OP50, 25C	3	12	14
flr-4(n2259), OP50, 25C	3	13	16
flr-4(n2259), OP50, 25C	3	14	17
flr-4(n2259), OP50, 25C	3	15	17
flr-4(n2259), OP50, 25C	3	16	17
flr-4(n2259), OP50, 25C	3	17	18
flr-4(n2259), OP50, 25C	3	18	19
flr-4(n2259), OP50, 25C	3	19	19
flr-4(n2259), OP50, 25C	3	20	20
flr-4(n2259), OP50, 25C	3	21	20
flr-4(n2259), OP50, 25C	3	22	21
flr-4(n2259), OP50, 25C	3	23	21
flr-4(n2259), OP50, 25C	3	24	23
flr-4(n2259), OP50, 25C	3	25	23
flr-4(n2259), OP50, 25C	3	26	23
flr-4(n2259), OP50, 25C	3	27	23
flr-4(n2259), OP50, 25C	3	28	24
flr-4(n2259), OP50, 25C	3	29	24
flr-4(n2259), OP50, 25C	3	30	26
flr-4(n2259), OP50, 25C	4	1	11
flr-4(n2259), OP50, 25C	4	2	11
flr-4(n2259), OP50, 25C	4	3	11
flr-4(n2259), OP50, 25C	4	4	11
flr-4(n2259), OP50, 25C	4	5	11
flr-4(n2259), OP50, 25C	4	6	12
flr-4(n2259), OP50, 25C	4	7	12
flr-4(n2259), OP50, 25C	4	8	13
flr-4(n2259), OP50, 25C	4	9	14
flr-4(n2259), OP50, 25C	4	10	15
flr-4(n2259), OP50, 25C	4	11	16
flr-4(n2259), OP50, 25C	4	12	16
flr-4(n2259), OP50, 25C	4	13	16
flr-4(n2259), OP50, 25C	4	14	16
flr-4(n2259), OP50, 25C	4	15	16
flr-4(n2259), OP50, 25C	4	16	17
flr-4(n2259), OP50, 25C	4	17	18
flr-4(n2259), OP50, 25C	4	18	18
flr-4(n2259), OP50, 25C	4	19	18
flr-4(n2259), OP50, 25C	4	20	18
flr-4(n2259), OP50, 25C	4	21	19
flr-4(n2259), OP50, 25C	4	22	20
flr-4(n2259), OP50, 25C	4	23	21
flr-4(n2259), OP50, 25C	4	24	21
flr-4(n2259), OP50, 25C	4	25	23
flr-4(n2259), OP50, 25C	4	26	23
flr-4(n2259), OP50, 25C	4	27	23
flr-4(n2259), OP50, 25C	4	28	23
flr-4(n2259), OP50, 25C	4	29	23
flr-4(n2259), OP50, 25C	4	30	24
flr-4(n2259), OP50, 25C	5	1	12
flr-4(n2259), OP50, 25C	5	2	12
flr-4(n2259), OP50, 25C	5	3	12
flr-4(n2259), OP50, 25C	5	4	12
flr-4(n2259), OP50, 25C	5	5	13
flr-4(n2259), OP50, 25C	5	6	14
flr-4(n2259), OP50, 25C	5	7	15
flr-4(n2259), OP50, 25C	5	8	15
flr-4(n2259), OP50, 25C	5	9	15
flr-4(n2259), OP50, 25C	5	10	15
flr-4(n2259), OP50, 25C	5	11	16
flr-4(n2259), OP50, 25C	5	12	17
flr-4(n2259), OP50, 25C	5	13	17
flr-4(n2259), OP50, 25C	5	14	17
flr-4(n2259), OP50, 25C	5	15	17
flr-4(n2259), OP50, 25C	5	16	17
flr-4(n2259), OP50, 25C	5	17	18
flr-4(n2259), OP50, 25C	5	18	18
flr-4(n2259), OP50, 25C	5	19	18
flr-4(n2259), OP50, 25C	5	20	19
flr-4(n2259), OP50, 25C	5	21	20
flr-4(n2259), OP50, 25C	5	22	20
flr-4(n2259), OP50, 25C	5	23	21
flr-4(n2259), OP50, 25C	5	24	21
flr-4(n2259), OP50, 25C	5	25	23
flr-4(n2259), OP50, 25C	5	26	23
flr-4(n2259), OP50, 25C	5	27	23
flr-4(n2259), OP50, 25C	5	28	26
flr-4(n2259), OP50, 25C	5	29	26
flr-4(n2259), OP50, 25C	5	30	29
drl-1(rhd197), OP50, 25C	1	1	11		0	2021-12-25
drl-1(rhd197), OP50, 25C	1	2	11		1	2021-12-26
drl-1(rhd197), OP50, 25C	1	3	13		2	2021-12-27	AM: Picked drl-1 L4s to FUDR + OP50; PM: Picked drl-2-3 L4s to FUDR + OP50
drl-1(rhd197), OP50, 25C	1	4	14		3	2021-12-28	AM: Picked drl-4-E L4s to FUDR + OP50
drl-1(rhd197), OP50, 25C	1	5	14		4	2021-12-29
drl-1(rhd197), OP50, 25C	1	6	14		5	2021-12-30
drl-1(rhd197), OP50, 25C	1	7	14		6	2021-12-31
drl-1(rhd197), OP50, 25C	1	8	15		7	2022-01-01
drl-1(rhd197), OP50, 25C	1	9	15		8	2022-01-02
drl-1(rhd197), OP50, 25C	1	10	16		9	2022-01-03
drl-1(rhd197), OP50, 25C	1	11	16		10	2022-01-04
drl-1(rhd197), OP50, 25C	1	12	17		11	2022-01-05
drl-1(rhd197), OP50, 25C	1	13	17		12	2022-01-06
drl-1(rhd197), OP50, 25C	1	14	17		13	2022-01-07
drl-1(rhd197), OP50, 25C	1	15	17		14	2022-01-08
drl-1(rhd197), OP50, 25C	1	16	17		15	2022-01-09
drl-1(rhd197), OP50, 25C	1	17	17		16	2022-01-10
drl-1(rhd197), OP50, 25C	1	18	18		17	2022-01-11
drl-1(rhd197), OP50, 25C	1	19	18		18	2022-01-12
drl-1(rhd197), OP50, 25C	1	20	18		19	2022-01-13
drl-1(rhd197), OP50, 25C	1	21	18		20	2022-01-14
drl-1(rhd197), OP50, 25C	1	22	18		21	2022-01-15
drl-1(rhd197), OP50, 25C	1	23	19		22	2022-01-16
drl-1(rhd197), OP50, 25C	1	24	20		23	2022-01-17
drl-1(rhd197), OP50, 25C	1	25	20		24	2022-01-18
drl-1(rhd197), OP50, 25C	1	26	21		25	2022-01-19
drl-1(rhd197), OP50, 25C	1	27	21		26	2022-01-20
drl-1(rhd197), OP50, 25C	1	28	23		27	2022-01-21
drl-1(rhd197), OP50, 25C	1	29	23		28	2022-01-22
drl-1(rhd197), OP50, 25C	1	30	24		29	2022-01-23
drl-1(rhd197), OP50, 25C	2	1	12		30	2022-01-24
drl-1(rhd197), OP50, 25C	2	2	13		31	2022-01-25
drl-1(rhd197), OP50, 25C	2	3	13		32	2022-01-26
drl-1(rhd197), OP50, 25C	2	4	13		33	2022-01-27
drl-1(rhd197), OP50, 25C	2	5	14		34	2022-01-28
drl-1(rhd197), OP50, 25C	2	6	14		35	2022-01-29
drl-1(rhd197), OP50, 25C	2	7	14		36	2022-01-30
drl-1(rhd197), OP50, 25C	2	8	14		37	2022-01-31
drl-1(rhd197), OP50, 25C	2	9	15		38	2022-02-01
drl-1(rhd197), OP50, 25C	2	10	15		39	2022-02-02
drl-1(rhd197), OP50, 25C	2	11	15		40	2022-02-03
drl-1(rhd197), OP50, 25C	2	12	15
drl-1(rhd197), OP50, 25C	2	13	15
drl-1(rhd197), OP50, 25C	2	14	16
drl-1(rhd197), OP50, 25C	2	15	16
drl-1(rhd197), OP50, 25C	2	16	16
drl-1(rhd197), OP50, 25C	2	17	17
drl-1(rhd197), OP50, 25C	2	18	17
drl-1(rhd197), OP50, 25C	2	19	17
drl-1(rhd197), OP50, 25C	2	20	17
drl-1(rhd197), OP50, 25C	2	21	17
drl-1(rhd197), OP50, 25C	2	22	18
drl-1(rhd197), OP50, 25C	2	23	18
drl-1(rhd197), OP50, 25C	2	24	18
drl-1(rhd197), OP50, 25C	2	25	18
drl-1(rhd197), OP50, 25C	2	26	19
drl-1(rhd197), OP50, 25C	2	27	21
drl-1(rhd197), OP50, 25C	2	28	21
drl-1(rhd197), OP50, 25C	2	29	23
drl-1(rhd197), OP50, 25C	2	30	23
drl-1(rhd197), OP50, 25C	3	1	11
drl-1(rhd197), OP50, 25C	3	2	12
drl-1(rhd197), OP50, 25C	3	3	13
drl-1(rhd197), OP50, 25C	3	4	13
drl-1(rhd197), OP50, 25C	3	5	14
drl-1(rhd197), OP50, 25C	3	6	15
drl-1(rhd197), OP50, 25C	3	7	15
drl-1(rhd197), OP50, 25C	3	8	16
drl-1(rhd197), OP50, 25C	3	9	16
drl-1(rhd197), OP50, 25C	3	10	16
drl-1(rhd197), OP50, 25C	3	11	16
drl-1(rhd197), OP50, 25C	3	12	17
drl-1(rhd197), OP50, 25C	3	13	17
drl-1(rhd197), OP50, 25C	3	14	17
drl-1(rhd197), OP50, 25C	3	15	17
drl-1(rhd197), OP50, 25C	3	16	17
drl-1(rhd197), OP50, 25C	3	17	17
drl-1(rhd197), OP50, 25C	3	18	18
drl-1(rhd197), OP50, 25C	3	19	18
drl-1(rhd197), OP50, 25C	3	20	18
drl-1(rhd197), OP50, 25C	3	21	18
drl-1(rhd197), OP50, 25C	3	22	19
drl-1(rhd197), OP50, 25C	3	23	19
drl-1(rhd197), OP50, 25C	3	24	19
drl-1(rhd197), OP50, 25C	3	25	19
drl-1(rhd197), OP50, 25C	3	26	21
drl-1(rhd197), OP50, 25C	3	27	23
drl-1(rhd197), OP50, 25C	3	28	23
drl-1(rhd197), OP50, 25C	3	29	24
drl-1(rhd197), OP50, 25C	3	30	24
drl-1(rhd197), OP50, 25C	4	1	11
drl-1(rhd197), OP50, 25C	4	2	12
drl-1(rhd197), OP50, 25C	4	3	13
drl-1(rhd197), OP50, 25C	4	4	14
drl-1(rhd197), OP50, 25C	4	5	14
drl-1(rhd197), OP50, 25C	4	6	14
drl-1(rhd197), OP50, 25C	4	7	15
drl-1(rhd197), OP50, 25C	4	8	15
drl-1(rhd197), OP50, 25C	4	9	16
drl-1(rhd197), OP50, 25C	4	10	16
drl-1(rhd197), OP50, 25C	4	11	16
drl-1(rhd197), OP50, 25C	4	12	16
drl-1(rhd197), OP50, 25C	4	13	17
drl-1(rhd197), OP50, 25C	4	14	17
drl-1(rhd197), OP50, 25C	4	15	18
drl-1(rhd197), OP50, 25C	4	16	18
drl-1(rhd197), OP50, 25C	4	17	18
drl-1(rhd197), OP50, 25C	4	18	18
drl-1(rhd197), OP50, 25C	4	19	18
drl-1(rhd197), OP50, 25C	4	20	19
drl-1(rhd197), OP50, 25C	4	21	20
drl-1(rhd197), OP50, 25C	4	22	20
drl-1(rhd197), OP50, 25C	4	23	20
drl-1(rhd197), OP50, 25C	4	24	20
drl-1(rhd197), OP50, 25C	4	25	23
drl-1(rhd197), OP50, 25C	4	26	23
drl-1(rhd197), OP50, 25C	4	27	23
drl-1(rhd197), OP50, 25C	4	28	23
drl-1(rhd197), OP50, 25C	4	29	26
drl-1(rhd197), OP50, 25C	4	30	27
drl-1(rhd197), OP50, 25C	5	1	12
drl-1(rhd197), OP50, 25C	5	2	13
drl-1(rhd197), OP50, 25C	5	3	13
drl-1(rhd197), OP50, 25C	5	4	14
drl-1(rhd197), OP50, 25C	5	5	14
drl-1(rhd197), OP50, 25C	5	6	15
drl-1(rhd197), OP50, 25C	5	7	15
drl-1(rhd197), OP50, 25C	5	8	16
drl-1(rhd197), OP50, 25C	5	9	16
drl-1(rhd197), OP50, 25C	5	10	16
drl-1(rhd197), OP50, 25C	5	11	16
drl-1(rhd197), OP50, 25C	5	12	17
drl-1(rhd197), OP50, 25C	5	13	17
drl-1(rhd197), OP50, 25C	5	14	18
drl-1(rhd197), OP50, 25C	5	15	18
drl-1(rhd197), OP50, 25C	5	16	18
drl-1(rhd197), OP50, 25C	5	17	18
drl-1(rhd197), OP50, 25C	5	18	18
drl-1(rhd197), OP50, 25C	5	19	19
drl-1(rhd197), OP50, 25C	5	20	19
drl-1(rhd197), OP50, 25C	5	21	19
drl-1(rhd197), OP50, 25C	5	22	20
drl-1(rhd197), OP50, 25C	5	23	20
drl-1(rhd197), OP50, 25C	5	24	20
drl-1(rhd197), OP50, 25C	5	25	21
drl-1(rhd197), OP50, 25C	5	26	21
drl-1(rhd197), OP50, 25C	5	27	23
drl-1(rhd197), OP50, 25C	5	28	23
drl-1(rhd197), OP50, 25C	5	29	23
drl-1(rhd197), OP50, 25C	5	30	24

## Sheet: Fig 2E
Condition	Plate #	Worm #	Day of Death	Day of Censor	Day #	Date
N2, HT115, 25C	1	1	11		0	2021-12-25
N2, HT115, 25C	1	2	11		1	2021-12-26
N2, HT115, 25C	1	3	11		2	2021-12-27	AM: Picked N2-1-E L4s to FUDR + OP50
N2, HT115, 25C	1	4	11		3	2021-12-28
N2, HT115, 25C	1	5	13		4	2021-12-29
N2, HT115, 25C	1	6	13		5	2021-12-30
N2, HT115, 25C	1	7	13		6	2021-12-31
N2, HT115, 25C	1	8	13		7	2022-01-01
N2, HT115, 25C	1	9	13		8	2022-01-02
N2, HT115, 25C	1	10	13		9	2022-01-03
N2, HT115, 25C	1	11	13		10	2022-01-04
N2, HT115, 25C	1	12	13		11	2022-01-05
N2, HT115, 25C	1	13	14		12	2022-01-06
N2, HT115, 25C	1	14	14		13	2022-01-07
N2, HT115, 25C	1	15	14		14	2022-01-08
N2, HT115, 25C	1	16	14		15	2022-01-09
N2, HT115, 25C	1	17	14		16	2022-01-10
N2, HT115, 25C	1	18	14		17	2022-01-11
N2, HT115, 25C	1	19	14		18	2022-01-12
N2, HT115, 25C	1	20	14		19	2022-01-13
N2, HT115, 25C	1	21	14		20	2022-01-14
N2, HT115, 25C	1	22	14		21	2022-01-15
N2, HT115, 25C	1	23	14		22	2022-01-16
N2, HT115, 25C	1	24	14		23	2022-01-17
N2, HT115, 25C	1	25	14		24	2022-01-18
N2, HT115, 25C	1	26	15		25	2022-01-19
N2, HT115, 25C	1	27	15		26	2022-01-20
N2, HT115, 25C	1	28	15		27	2022-01-21
N2, HT115, 25C	1	29	15		28	2022-01-22
N2, HT115, 25C	1	30	15		29	2022-01-23
N2, HT115, 25C	1	31	15		30	2022-01-24
N2, HT115, 25C	1	32	15		31	2022-01-25
N2, HT115, 25C	1	33	15		32	2022-01-26
N2, HT115, 25C	1	34	15		33	2022-01-27
N2, HT115, 25C	1	35	15		34	2022-01-28
N2, HT115, 25C	1	36	15		35	2022-01-29
N2, HT115, 25C	1	37	15		36	2022-01-30
N2, HT115, 25C	1	38	15		37	2022-01-31
N2, HT115, 25C	1	39	15		38	2022-02-01
N2, HT115, 25C	1	40	15		39	2022-02-02
N2, HT115, 25C	1	41	15		40	2022-02-03
N2, HT115, 25C	1	42	15
N2, HT115, 25C	1	43	16
N2, HT115, 25C	1	44	16
N2, HT115, 25C	1	45	16
N2, HT115, 25C	1	46	16
N2, HT115, 25C	1	47	16
N2, HT115, 25C	1	48	16
N2, HT115, 25C	1	49	16
N2, HT115, 25C	1	50	16
N2, HT115, 25C	1	51	17
N2, HT115, 25C	1	52	17
N2, HT115, 25C	1	53	17
N2, HT115, 25C	1	54	17
N2, HT115, 25C	1	55	17
N2, HT115, 25C	1	56	17
N2, HT115, 25C	1	57	17
N2, HT115, 25C	1	58	17
N2, HT115, 25C	1	59	17
N2, HT115, 25C	1	60	17
N2, HT115, 25C	1	61	17
N2, HT115, 25C	1	62	17
N2, HT115, 25C	1	63	17
N2, HT115, 25C	1	64	18
N2, HT115, 25C	1	65	18
N2, HT115, 25C	1	66	18
N2, HT115, 25C	1	67	18
N2, HT115, 25C	1	68	18
N2, HT115, 25C	1	69	18
N2, HT115, 25C	1	70	18
N2, HT115, 25C	1	71	18
N2, HT115, 25C	1	72	18
N2, HT115, 25C	1	73	18
N2, HT115, 25C	1	74	18
N2, HT115, 25C	1	75	18
N2, HT115, 25C	1	76	18
N2, HT115, 25C	1	77	19
N2, HT115, 25C	1	78	19
N2, HT115, 25C	1	79	19
N2, HT115, 25C	1	80	19
N2, HT115, 25C	1	81	20
N2, HT115, 25C	1	82	20
flr-4(n2259), HT115, 25C	1	1	14		0	2021-12-25
flr-4(n2259), HT115, 25C	1	2	14		1	2021-12-26
flr-4(n2259), HT115, 25C	1	3	16		2	2021-12-27
flr-4(n2259), HT115, 25C	1	4	18		3	2021-12-28
flr-4(n2259), HT115, 25C	1	5	18		4	2021-12-29
flr-4(n2259), HT115, 25C	1	6	18		5	2021-12-30
flr-4(n2259), HT115, 25C	1	7	18		6	2021-12-31
flr-4(n2259), HT115, 25C	1	8	18		7	2022-01-01
flr-4(n2259), HT115, 25C	1	9	18		8	2022-01-02
flr-4(n2259), HT115, 25C	1	10	19		9	2022-01-03
flr-4(n2259), HT115, 25C	1	11	19		10	2022-01-04
flr-4(n2259), HT115, 25C	1	12	19		11	2022-01-05
flr-4(n2259), HT115, 25C	1	13	19		12	2022-01-06
flr-4(n2259), HT115, 25C	1	14	19		13	2022-01-07
flr-4(n2259), HT115, 25C	1	15	19		14	2022-01-08
flr-4(n2259), HT115, 25C	1	16	19		15	2022-01-09
flr-4(n2259), HT115, 25C	1	17	19		16	2022-01-10
flr-4(n2259), HT115, 25C	1	18	19		17	2022-01-11
flr-4(n2259), HT115, 25C	1	19	19		18	2022-01-12
flr-4(n2259), HT115, 25C	1	20	20		19	2022-01-13
flr-4(n2259), HT115, 25C	1	21	20		20	2022-01-14
flr-4(n2259), HT115, 25C	1	22	20		21	2022-01-15
flr-4(n2259), HT115, 25C	1	23	20		22	2022-01-16
flr-4(n2259), HT115, 25C	1	24	20		23	2022-01-17
flr-4(n2259), HT115, 25C	1	25	20		24	2022-01-18
flr-4(n2259), HT115, 25C	1	26	20		25	2022-01-19
flr-4(n2259), HT115, 25C	1	27	20		26	2022-01-20
flr-4(n2259), HT115, 25C	1	28	20		27	2022-01-21
flr-4(n2259), HT115, 25C	1	29	20		28	2022-01-22
flr-4(n2259), HT115, 25C	1	30	20		29	2022-01-23
flr-4(n2259), HT115, 25C	1	31	21		30	2022-01-24
flr-4(n2259), HT115, 25C	1	32	21		31	2022-01-25
flr-4(n2259), HT115, 25C	1	33	21		32	2022-01-26
flr-4(n2259), HT115, 25C	1	34	21		33	2022-01-27
flr-4(n2259), HT115, 25C	1	35	21		34	2022-01-28
flr-4(n2259), HT115, 25C	1	36	21		35	2022-01-29
flr-4(n2259), HT115, 25C	1	37	21		36	2022-01-30
flr-4(n2259), HT115, 25C	1	38	21		37	2022-01-31
flr-4(n2259), HT115, 25C	1	39	21		38	2022-02-01
flr-4(n2259), HT115, 25C	1	40	21		39	2022-02-02
flr-4(n2259), HT115, 25C	1	41	21		40	2022-02-03
flr-4(n2259), HT115, 25C	1	42	21
flr-4(n2259), HT115, 25C	1	43	21
flr-4(n2259), HT115, 25C	1	44	21
flr-4(n2259), HT115, 25C	1	45	21
flr-4(n2259), HT115, 25C	1	46	23
flr-4(n2259), HT115, 25C	1	47	23
flr-4(n2259), HT115, 25C	1	48	23
flr-4(n2259), HT115, 25C	1	49	23
flr-4(n2259), HT115, 25C	1	50	23
flr-4(n2259), HT115, 25C	1	51	23
flr-4(n2259), HT115, 25C	1	52	23
flr-4(n2259), HT115, 25C	1	53	23
flr-4(n2259), HT115, 25C	1	54	23
flr-4(n2259), HT115, 25C	1	55	23
flr-4(n2259), HT115, 25C	1	56	23
flr-4(n2259), HT115, 25C	1	57	23
flr-4(n2259), HT115, 25C	1	58	23
flr-4(n2259), HT115, 25C	1	59	23
flr-4(n2259), HT115, 25C	1	60	23
flr-4(n2259), HT115, 25C	1	61	23
flr-4(n2259), HT115, 25C	1	62	23
flr-4(n2259), HT115, 25C	1	63	24
flr-4(n2259), HT115, 25C	1	64	24
flr-4(n2259), HT115, 25C	1	65	24
flr-4(n2259), HT115, 25C	1	66	24
flr-4(n2259), HT115, 25C	1	67	24
flr-4(n2259), HT115, 25C	1	68	26
flr-4(n2259), HT115, 25C	1	69	26
flr-4(n2259), HT115, 25C	1	70	26
flr-4(n2259), HT115, 25C	1	71	26
flr-4(n2259), HT115, 25C	1	72	26
flr-4(n2259), HT115, 25C	1	73	29
flr-4(n2259), HT115, 25C	1	74	29
drl-1(rhd197), HT115, 25C	1	1	11		0	2021-12-25
drl-1(rhd197), HT115, 25C	1	2	12		1	2021-12-26
drl-1(rhd197), HT115, 25C	1	3	16		2	2021-12-27	AM: Picked drl-1 L4s to FUDR + OP50; PM: Picked drl-2-3 L4s to FUDR + OP50
drl-1(rhd197), HT115, 25C	1	4	16		3	2021-12-28	AM: Picked drl-4-E L4s to FUDR + OP50
drl-1(rhd197), HT115, 25C	1	5	16		4	2021-12-29
drl-1(rhd197), HT115, 25C	1	6	17		5	2021-12-30
drl-1(rhd197), HT115, 25C	1	7	17		6	2021-12-31
drl-1(rhd197), HT115, 25C	1	8	18		7	2022-01-01
drl-1(rhd197), HT115, 25C	1	9	18		8	2022-01-02
drl-1(rhd197), HT115, 25C	1	10	18		9	2022-01-03
drl-1(rhd197), HT115, 25C	1	11	18		10	2022-01-04
drl-1(rhd197), HT115, 25C	1	12	19		11	2022-01-05
drl-1(rhd197), HT115, 25C	1	13	19		12	2022-01-06
drl-1(rhd197), HT115, 25C	1	14	19		13	2022-01-07
drl-1(rhd197), HT115, 25C	1	15	19		14	2022-01-08
drl-1(rhd197), HT115, 25C	1	16	19		15	2022-01-09
drl-1(rhd197), HT115, 25C	1	17	19		16	2022-01-10
drl-1(rhd197), HT115, 25C	1	18	19		17	2022-01-11
drl-1(rhd197), HT115, 25C	1	19	19		18	2022-01-12
drl-1(rhd197), HT115, 25C	1	20	19		19	2022-01-13
drl-1(rhd197), HT115, 25C	1	21	19		20	2022-01-14
drl-1(rhd197), HT115, 25C	1	22	20		21	2022-01-15
drl-1(rhd197), HT115, 25C	1	23	20		22	2022-01-16
drl-1(rhd197), HT115, 25C	1	24	20		23	2022-01-17
drl-1(rhd197), HT115, 25C	1	25	20		24	2022-01-18
drl-1(rhd197), HT115, 25C	1	26	20		25	2022-01-19
drl-1(rhd197), HT115, 25C	1	27	20		26	2022-01-20
drl-1(rhd197), HT115, 25C	1	28	20		27	2022-01-21
drl-1(rhd197), HT115, 25C	1	29	20		28	2022-01-22
drl-1(rhd197), HT115, 25C	1	30	20		29	2022-01-23
drl-1(rhd197), HT115, 25C	1	31	20		30	2022-01-24
drl-1(rhd197), HT115, 25C	1	32	20		31	2022-01-25
drl-1(rhd197), HT115, 25C	1	33	20		32	2022-01-26
drl-1(rhd197), HT115, 25C	1	34	21		33	2022-01-27
drl-1(rhd197), HT115, 25C	1	35	21		34	2022-01-28
drl-1(rhd197), HT115, 25C	1	36	21		35	2022-01-29
drl-1(rhd197), HT115, 25C	1	37	21		36	2022-01-30
drl-1(rhd197), HT115, 25C	1	38	21		37	2022-01-31
drl-1(rhd197), HT115, 25C	1	39	21		38	2022-02-01
drl-1(rhd197), HT115, 25C	1	40	21		39	2022-02-02
drl-1(rhd197), HT115, 25C	1	41	21		40	2022-02-03
drl-1(rhd197), HT115, 25C	1	42	21
drl-1(rhd197), HT115, 25C	1	43	21
drl-1(rhd197), HT115, 25C	1	44	23
drl-1(rhd197), HT115, 25C	1	45	23
drl-1(rhd197), HT115, 25C	1	46	23
drl-1(rhd197), HT115, 25C	1	47	23
drl-1(rhd197), HT115, 25C	1	48	23
drl-1(rhd197), HT115, 25C	1	49	23
drl-1(rhd197), HT115, 25C	1	50	23
drl-1(rhd197), HT115, 25C	1	51	23
drl-1(rhd197), HT115, 25C	1	52	23
drl-1(rhd197), HT115, 25C	1	53	23
drl-1(rhd197), HT115, 25C	1	54	23
drl-1(rhd197), HT115, 25C	1	55	23
drl-1(rhd197), HT115, 25C	1	56	23
drl-1(rhd197), HT115, 25C	1	57	23
drl-1(rhd197), HT115, 25C	1	58	23
drl-1(rhd197), HT115, 25C	1	59	23
drl-1(rhd197), HT115, 25C	1	60	23
drl-1(rhd197), HT115, 25C	1	61	24
drl-1(rhd197), HT115, 25C	1	62	24
drl-1(rhd197), HT115, 25C	1	63	24
drl-1(rhd197), HT115, 25C	1	64	24
drl-1(rhd197), HT115, 25C	1	65	26
drl-1(rhd197), HT115, 25C	1	66	26
