# Supplementary material for: Opposing action of the FLR-2 glycoprotein hormone and DRL-1/FLR-4 MAP kinases balance p38-mediated growth and lipid homeostasis in C. elegans
Source: PLoS Biol. 2023 Sep 29;21(9):e3002320. doi: 10.1371/journal.pbio.3002320 (PMC10566725; doi:10.1371/journal.pbio.3002320)
Supplement: S3 Data — (XLSX) [file pbio.3002320.s018.xlsx]

## Sheet: Fig 3B
Plus Auxin, microns					Minus Auxin, microns						Plus Auxin, mm^2						Minus Auxin, mm^2
reSi1;drl-1	reSi5;drl-1	reSi5;flr-4	reSi7;flr-4		reSi1;drl-1	reSi5;drl-1	reSi5;flr-4	reSi7;flr-4			reSi1;drl-1	reSi5;drl-1	reSi5;flr-4	reSi7;flr-4			reSi1;drl-1	reSi5;drl-1	reSi5;flr-4	reSi7;flr-4
72975	33823.3	45433.9	63978		79003	73084.2	53008	79189.1			0.072975	0.0338233	0.0454339	0.063978			0.079003	0.0730842	0.053008	0.0791891
68024.6	32024.7	26272.8	68522.2		65289.7	69198.6	61393.4	78528.4			0.0680246	0.0320247	0.0262728	0.0685222			0.0652897	0.0691986	0.0613934	0.0785284
75628.9	36470.5	30744.3	66699		71892.1	70554.2	64663.2	68872.3			0.0756289	0.0364705	0.0307443	0.066699			0.0718921	0.0705542	0.0646632	0.0688723
70519.4	32676.6	40821.4	70806.5		74678.3	70664.2	80644.4	66297.9			0.0705194	0.0326766	0.0408214	0.0708065			0.0746783	0.0706642	0.0806444	0.0662979
74841.8	31968.4	37648.5	75324.7		71827.5	78834.4	53979.3	81860.8			0.0748418	0.0319684	0.0376485	0.0753247			0.0718275	0.0788344	0.0539793	0.0818608
71132.2	32003.2	47082	81528.2		72451.2	79898.1	74785	75056.2			0.0711322	0.0320032	0.047082	0.0815282			0.0724512	0.0798981	0.074785	0.0750562
76401.2	31506.5	37012.4	69168		71202.3	75868.1	78877.6	66829.7			0.0764012	0.0315065	0.0370124	0.069168			0.0712023	0.0758681	0.0788776	0.0668297
71608.8	36181.3	37385.6	71647.4		68368.5	81695.7	65672.7	75460.9			0.0716088	0.0361813	0.0373856	0.0716474			0.0683685	0.0816957	0.0656727	0.0754609
64160.6	28880.3	34717	67055.3		71595.2	75346.1	70557.7	71962.3			0.0641606	0.0288803	0.034717	0.0670553			0.0715952	0.0753461	0.0705577	0.0719623
70540.8	29952.8	33754	71833.8		75235.6	74796.4	80315.2	72601.8			0.0705408	0.0299528	0.033754	0.0718338			0.0752356	0.0747964	0.0803152	0.0726018
82426.7	37145.1	27313.2	70025.4		71679.7	62483.1	74141.6	75531.1			0.0824267	0.0371451	0.0273132	0.0700254			0.0716797	0.0624831	0.0741416	0.0755311
60688.2	36993	29380.6	72087.9		78730.2	73899.2	77075.6	78813.7			0.0606882	0.036993	0.0293806	0.0720879			0.0787302	0.0738992	0.0770756	0.0788137
71961.8	32902.9	36269.4	83975.8		74149	77073.4	76312.4	77840.6			0.0719618	0.0329029	0.0362694	0.0839758			0.074149	0.0770734	0.0763124	0.0778406
73572.7	32635.3	33114.9	75946.3		68129.6	77162.7	76918.2	76385.6			0.0735727	0.0326353	0.0331149	0.0759463			0.0681296	0.0771627	0.0769182	0.0763856
77536.6	39950.4	28195	81593.1		72356.1	79835.3	77575.2	75887.8			0.0775366	0.0399504	0.028195	0.0815931			0.0723561	0.0798353	0.0775752	0.0758878
71298.7	42707.6	42186.1	76097.2		73923.1	84056	81843.6	66873.9			0.0712987	0.0427076	0.0421861	0.0760972			0.0739231	0.084056	0.0818436	0.0668739
74328.6	32312.6	35329.8	71756.1		75018.1	77114.2	72161.1	70498.2			0.0743286	0.0323126	0.0353298	0.0717561			0.0750181	0.0771142	0.0721611	0.0704982
80377.5	35304.3	48376.8	71312.8		77500.5	63844	81694.2	68310.2			0.0803775	0.0353043	0.0483768	0.0713128			0.0775005	0.063844	0.0816942	0.0683102
84393.3	35486	35071.8	82612.6		73478.6	79033.2	81994	76470.1			0.0843933	0.035486	0.0350718	0.0826126			0.0734786	0.0790332	0.081994	0.0764701
75742	29394.5	38961.9	86465.2		77347.4	82042.9	73366.3	73579.5			0.075742	0.0293945	0.0389619	0.0864652			0.0773474	0.0820429	0.0733663	0.0735795
70914	26964.6	31974.5	93055.1		74969.4	82356.3	72394	76434.5			0.070914	0.0269646	0.0319745	0.0930551			0.0749694	0.0823563	0.072394	0.0764345
76606.4	33006.9	33308.9	81170		80534.2	80405.2	80175.9	79711.4			0.0766064	0.0330069	0.0333089	0.08117			0.0805342	0.0804052	0.0801759	0.0797114
72860.2	32018.6	33910.4	82814.7		74353.8	73092.6	78212.5	74490.1			0.0728602	0.0320186	0.0339104	0.0828147			0.0743538	0.0730926	0.0782125	0.0744901
83843.6	36090.8	40649.3	74960.3		63711.6	83161.6	75379.4	66779.5			0.0838436	0.0360908	0.0406493	0.0749603			0.0637116	0.0831616	0.0753794	0.0667795
74772.1	39819.8	41238.9	82632.8		73160.2	84771	77499.5	80334.3			0.0747721	0.0398198	0.0412389	0.0826328			0.0731602	0.084771	0.0774995	0.0803343
69162.2	26274.5	33358.9	84910.3		80321.2	71972.6	83687.9	63740.1			0.0691622	0.0262745	0.0333589	0.0849103			0.0803212	0.0719726	0.0836879	0.0637401
74663.9	36646.8	38005	89214.8		78816	79909.5	78696.7				0.0746639	0.0366468	0.038005	0.0892148			0.078816	0.0799095	0.0786967
76234.7	39419.4	35790	86301		62337	72374.3	74502.2				0.0762347	0.0394194	0.03579	0.086301			0.062337	0.0723743	0.0745022
75332.7	32271.7	40300.9	83020.6		70116.7	73900.4	73027.2				0.0753327	0.0322717	0.0403009	0.0830206			0.0701167	0.0739004	0.0730272
72671	28120.6	31905.1	76860.9			80758.7	78466.1				0.072671	0.0281206	0.0319051	0.0768609				0.0807587	0.0784661
86733.7	37484.5	30970.8	80813.7			77849.9	77763.7				0.0867337	0.0374845	0.0309708	0.0808137				0.0778499	0.0777637
78345	39939.8	40348.8	77430.1				77598.1				0.078345	0.0399398	0.0403488	0.0774301					0.0775981
72386.9	29986.6	32549	83563				81701.6				0.0723869	0.0299866	0.032549	0.083563					0.0817016
73123.9	35115.4	45636.8	91410.8				86825.3				0.0731239	0.0351154	0.0456368	0.0914108					0.0868253
72871.3	36678.1	39349.5	80651.5				69931				0.0728713	0.0366781	0.0393495	0.0806515					0.069931
73718.5	39782.2	36589.8	71658.2				87780.7				0.0737185	0.0397822	0.0365898	0.0716582					0.0877807
81536.8	37922.5	37568	79548.2								0.0815368	0.0379225	0.037568	0.0795482		25% Percentile	0.0715	0.07309	0.07271	0.06887
74724.2	35436.3	35380.3	85810								0.0747242	0.0354363	0.0353803	0.08581		Median	0.07333	0.07709	0.07708	0.07506
	33681.3	37676.5	80563.9									0.0336813	0.0376765	0.0805639		75% Percentile	0.07576	0.08028	0.08025	0.07784
	34993.8	37413.1	74466.3									0.0349938	0.0374131	0.0744663
	29040	42150.5	90624.9									0.02904	0.0421505	0.0906249
		34291.1	77732.6										0.0342911	0.0777326
		35063.9	90815.6										0.0350639	0.0908156
		40274.1	78788.7										0.0402741	0.0787887
		30314.1	80126.9										0.0303141	0.0801269
		43134.2	86608.5										0.0431342	0.0866085
		40662.4	73968.8										0.0406624
		34158.1											0.0341581
		41783.4											0.0417834
		32353.4											0.0323534
		33191.6											0.0331916
		31293.3											0.0312933
		40398.8								25% Percentile	0.07161	0.03199	0.03317	0.0719
										Median	0.07433	0.034	0.03642	0.07917
										75% Percentile	0.0764	0.03676	0.04036	0.08343

## Sheet: Fig 3C
*data shown as fractions of a population of 100-150 animals	Growth Assay Rep 1
	No Auxin								Auxin
	Day 1	Day 2	Day 3	Day 4	Day 5	Day 6	Day 7		Day 1	Day 2	Day 3	Day 4	Day 5	Day 6	Day 7
resi5;rhdsi42	0	0	1	1	1	1	1	resi5;rhdsi42	0	0	1	1	1	1	1
resi5; rhdsi42; flr-4(rhd209)	0	0	1	1	1	1	1	resi5; rhdsi42; flr-4(rhd209)	0	0	0	0.121429	0.442857	0.521429	0.55
resi5; rhdsi42; drl-1(rhd203)	0	0	1	1	1	1	1	resi5; rhdsi42; drl-1(rhd203)	0	0	0	0.0285714	0.257143	0.464286	0.485714
	Growth Assay Rep 2
	No Auxin								Auxin
	Day 1	Day 2	Day 3	Day 4	Day 5	Day 6	Day 7		Day 1	Day 2	Day 3	Day 4	Day 5	Day 6	Day 7
resi5;rhdsi42	0	0	1	1	1	1	1	resi5;rhdsi42	0	0	0.97037	1	1	1	1
resi5; rhdsi42; flr-4(rhd209)	0	0	1	1	1	1	1	resi5; rhdsi42; flr-4(rhd209)	0	0	0	0.00769231	0.223077	0.315385	0.346154
resi5; rhdsi42; drl-1(rhd203)	0	0	1	1	1	1	1	resi5; rhdsi42; drl-1(rhd203)	0	0	0	0.0142857	0.207143	0.321429	0.35
	Growth Assay Rep 3
	No Auxin								Auxin
	Day 1	Day 2	Day 3	Day 4	Day 5	Day 6	Day 7		Day 1	Day 2	Day 3	Day 4	Day 5	Day 6	Day 7
resi5;rhdsi42	0	0	1	1	1	1	1	resi5;rhdsi42	0	0	1	1	1	1	1
resi5; rhdsi42; flr-4(rhd209)	0	0	1	1	1	1	1	resi5; rhdsi42; flr-4(rhd209)	0	0	0	0.216	0.552	0.648	0.656
resi5; rhdsi42; drl-1(rhd203)	0	0	1	1	1	1	1	resi5; rhdsi42; drl-1(rhd203)	0	0	0	0.032	0.64	0.824	0.84
Summary Data — No Auxin	Day 1	Day 2	Day 3	Day 4	Day 5	Day 6	Day 7	Summary Data — No Auxin	Day 1	Day 2	Day 3	Day 4	Day 5	Day 6	Day 7
resi5;rhdsi42 MEAN	0	0	1	1	1	1	1	resi5;rhdsi42 MEAN	0	0	0.990123	1	1	1	1
resi5; rhdsi42; flr-4(rhd209) MEAN	0	0	1	1	1	1	1	resi5; rhdsi42; flr-4(rhd209) MEAN	0	0	0	0.11504	0.405978	0.494938	0.517385
resi5; rhdsi42; drl-1(rhd203) MEAN	0	0	1	1	1	1	1	resi5; rhdsi42; drl-1(rhd203) MEAN	0	0	0	0.0249524	0.368095	0.536571	0.558571
resi5;rhdsi42 SEM	0	0	0	0	0	0	0	resi5;rhdsi42 SEM	0	0	0.00987654	0	0	0	0
resi5; rhdsi42; flr-4(rhd209) SEM	0	0	0	0	0	0	0	resi5; rhdsi42; flr-4(rhd209) SEM	0	0	0	0.060218	0.0967258	0.0969271	0.0909193
resi5; rhdsi42; drl-1(rhd203) SEM	0	0	0	0	0	0	0	resi5; rhdsi42; drl-1(rhd203) SEM	0	0	0	0.00542439	0.136716	0.149514	0.146066
