# Supplementary material for: Opposing action of the FLR-2 glycoprotein hormone and DRL-1/FLR-4 MAP kinases balance p38-mediated growth and lipid homeostasis in C. elegans
Source: PLoS Biol. 2023 Sep 29;21(9):e3002320. doi: 10.1371/journal.pbio.3002320 (PMC10566725; doi:10.1371/journal.pbio.3002320)
Supplement: S4 Data — (XLSX) [file pbio.3002320.s019.xlsx]

## Sheet: Fig 4B
ORO Quantification	scale .98/pix
N2	area	mean gray	std	mode	min	max	intden	median	rawintden	inverse			Maximum gray value of 16-bit image - mean value
1	59629.3	5401.71	1705.95	4333	1732	10433	322000000	5285	335000000	0.000185			60134.3
2	62617.1	5317.45	1285.54	4242	2173	9383	333000000	5302	347000000	0.000188			60218.6
3	48435.8	5449.12	1667.74	5750	971	9805	264000000	5461	275000000	0.000184			60086.9
4	60462	5269.66	1569.2	3615	1155	9581	319000000	5199	332000000	0.00019			60266.3
5	72623.5	4347.08	1749.99	5650	1135	9403	316000000	4238	329000000	0.00023			61188.9
6	56735.6	5015.8	1410.5	3361	2160	9424	285000000	4887	296000000	0.000199			60520.2
7	73392.8	4476.62	1268.67	3970	1694	8904	329000000	4343	342000000	0.000223			61059.4
8	67921.4	5575.68	1622.27	4132	1981	9953	379000000	5395	394000000	0.000179			59960.3
9	62875.5	4636.54	1488.28	3299	1758	9050	292000000	4324	304000000	0.000216			60899.5
10	72744.5	5546.97	1553.36	5088	2016	9727	404000000	5415	420000000	0.00018			59989
11	57593.3	5716.71	1336.57	5019	2449	10082	329000000	5597	343000000	0.000175			59819.3
12	51245	5057.16	1389.16	4962	1813	9647	259000000	4916	270000000	0.000198			60478.8
13	67271.2	4553.1	1780.44	2465	1400	9160	306000000	4303	319000000	0.00022			60982.9
14	57220.6	4998.87	1570.49	3526	1809	9070	286000000	4877	298000000	0.0002			60537.1
15	73830.8	4878.94	1589.49	4386	1799	9799	360000000	4624	375000000	0.000205			60657.1
16	82532	4608.89	1353.73	3119	1763	8849	380000000	4512	396000000	0.000217			60927.1
17	87746.9	4866.56	1644.67	5288	1464	9438	427000000	4764	445000000	0.000205			60669.4
18	59692.7	4833.35	1532.31	3818	1535	9490	289000000	4582	300000000	0.000207			60702.7
19	66423.2	5029.55	1435.89	3933	1570	9380	334000000	4904	348000000	0.000199			60506.4
20	64327.6	4893.21	1314.65	3899	2080	9381	315000000	4774	328000000	0.000204			60642.8
21	64077.9	4565.93	1471.97	3525	1689	9320	293000000	4362	305000000	0.000219			60970.1
22	90766.4	4672.1	1559.84	3122	1630	8851	424000000	4549	442000000	0.000214			60863.9
23	70923.6	5689.16	1882.7	5278	1805	10071	403000000	5592	420000000	0.000176			59846.8
24	71799.5	5050.35	1995.39	2822	1467	10346	363000000	4840	378000000	0.000198			60485.7
25	77922.1	5019.51	1644.55	5384	1539	10336	391000000	4967	407000000	0.000199			60516.5
26	48228.4	5601.66	1796.04	3757	2196	10437	270000000	5283	281000000	0.000179			59934.3
27	65452.2	5121.45	1465.46	4010	2045	9459	335000000	4898	349000000	0.000195			60414.6
28	66866.9	4925.28	1364.49	5027	1849	9279	329000000	4834	343000000	0.000203			60610.7
29	67782.1	4577.16	1696.93	2682	1694	9504	310000000	4228	323000000	0.000218			60958.8
30	76562.1	4274.48	1560.86	3115	843	8919	327000000	4049	341000000	0.000234			61261.5
31	67788.9	5001.56	1556.54	3466	1576	9399	339000000	4846	353000000	0.0002			60534.4
32	62179.2	4646.58	1564.63	3719	1450	8832	289000000	4399	301000000	0.000215			60889.4
33	65812.4	4875.29	1676.41	5187	1648	10068	321000000	4630	334000000	0.000205			60660.7
34	84185.8	4819.89	1562.08	3112	1446	10068	406000000	4737	422000000	0.000207			60716.1
35	82015.3	4839.88	1390.19	3708	1545	9281	397000000	4663	413000000	0.000207			60696.1
36	75305.9	4452.49	1320.56	3847	1617	8585	335000000	4405	349000000	0.000225			61083.5
37	66426.1	4686.45	1467.38	3416	1810	8937	311000000	4541	324000000	0.000213			60849.6
38	57768.1	4745.75	1298.24	3643	2025	8997	274000000	4677	285000000	0.000211			60790.2
39	73352.5	4801.76	1220.23	4952	1606	9337	352000000	4787	367000000	0.000208			60734.2
40	69779.8	4507.44	1310.49	3622	1610	9340	315000000	4391	327000000	0.000222			61028.6
flr-2	area	mean gray	std	mode	min	max	intden	median	rawintden	inverse
1	61919.9	4062.61	1416.91	2995	1437	9290	252000000	3817	262000000	0.000246			61473.4
2	69968	5161.78	1274.91	4584	2142	9545	361000000	5023	376000000	0.000194			60374.2
3	65158.3	5017.69	1304.02	4164	2073	9344	327000000	4873	340000000	0.000199			60518.3
4	52198.7	6003.43	1240.66	4479	3029	9962	313000000	5911	326000000	0.000167			59532.6
5	50851.3	5386.53	1751.48	6622	1975	9812	274000000	5302	285000000	0.000186			60149.5
6	64867.3	4925.39	1508.5	3902	2052	9583	319000000	4548	333000000	0.000203			60610.6
7	64304.5	4562.23	1347.03	3454	1682	9269	293000000	4370	305000000	0.000219			60973.8
8	51325.7	5193.12	1154.26	5510	2138	8883	267000000	5264	278000000	0.000193			60342.9
9	81117.3	5627.56	1297.86	6329	2424	9248	456000000	5692	475000000	0.000178			59908.4
10	49671.9	4740.7	1223.4	5016	1759	9004	235000000	4751	245000000	0.000211			60795.3
11	52273.6	5090.29	1037.38	4491	2206	8404	266000000	5010	277000000	0.000196			60445.7
12	61069.9	5139.03	1331.96	5968	1912	9070	314000000	5198	327000000	0.000195			60397
13	41414.4	5083	1650.38	5479	1733	9232	211000000	5117	219000000	0.000197			60453
14	51227.7	4835.46	1493.62	4263	1491	8981	248000000	4791	258000000	0.000207			60700.5
15	73561.8	5096.77	1681.41	5484	1168	9113	375000000	5044	390000000	0.000196			60439.2
16	58894.6	5244.25	1453.67	5329	1909	9064	309000000	5253	322000000	0.000191			60291.8
17	61268.7	4884.44	1641.17	4068	1188	9469	299000000	4743	312000000	0.000205			60651.6
18	68483.2	4951.22	1377.06	4046	2181	8626	339000000	4790	353000000	0.000202			60584.8
19	62839	5544.3	1568.47	5802	2147	9160	348000000	5533	363000000	0.00018			59991.7
20	52737.5	4710.22	1534.13	5585	1432	9189	248000000	4855	259000000	0.000212			60825.8
21	69739.4	5223.36	1552.77	4289	1689	9548	364000000	5128	379000000	0.000191			60312.6
22	78492.5	5963.9	1785.7	6561	1857	10291	468000000	6067	487000000	0.000168			59572.1
23	63204.9	4896.66	1721.91	2755	1641	9410	309000000	4880	322000000	0.000204			60639.3
24	50037.8	4982.97	1338.85	4098	1878	9162	249000000	4878	260000000	0.000201			60553
25	71802.4	4721.53	1342.06	4128	1678	9201	339000000	4617	353000000	0.000212			60814.5
26	74692.2	4725.9	1269.41	5435	1946	8818	353000000	4720	368000000	0.000212			60810.1
27	76086.7	4980.31	1387.56	4695	1436	8792	379000000	4845	395000000	0.000201			60555.7
28	52342.8	4641.74	1283.21	5285	1725	8573	243000000	4738	253000000	0.000215			60894.3
29	50882	5490.78	1372.13	4225	2169	9333	279000000	5372	291000000	0.000182			60045.2
30	62758.3	5077.12	1320.97	5208	1987	8553	319000000	5022	332000000	0.000197			60458.9
31	59292.2	5042.15	1650.3	3447	1707	9890	299000000	4979	311000000	0.000198			60493.8
32	55561.1	5334.35	1274.01	4575	2175	9613	296000000	5221	309000000	0.000187			60201.7
33	67855.1	5369.94	1734.99	4494	1711	9991	364000000	5224	379000000	0.000186			60166.1
34	68583.1	5395.08	1544.64	6113	1868	9869	370000000	5438	385000000	0.000185			60140.9
35	81221	5824.36	1514.23	6526	1951	9733	473000000	5915	493000000	0.000172			59711.6
36	55071.3	5204.75	1546.44	5840	1739	9824	287000000	5172	298000000	0.000192			60331.2
37	49752.6	4663.53	1516.98	3101	1263	10156	232000000	4414	242000000	0.000214			60872.5
38	81033.8	5100.17	1307.68	6016	1676	8979	413000000	5185	430000000	0.000196			60435.8
39	56059.5	4856.8	1122.59	5889	1982	8361	272000000	4882	283000000	0.000206			60679.2
40	73392.8	5387.71	1154.9	5377	2490	8915	395000000	5356	412000000	0.000186			60148.3
flr-2;drl-1	area	mean gray	std	mode	min	max	intden	median	rawintden	inverse (mean gray)
1	54751.4	4762.57	1527.6	3296	1679	8879	261000000	4701	272000000	0.00021			60773.4
2	54808.1	5189.58	1620	5750	1747	9430	284000000	5377	296000000	0.000193			60346.4
3	50925.2	5513.31	1407.69	6141	1946	9055	281000000	5701	292000000	0.000181			60022.7
4	45571.9	5589.48	1357.35	6015	2197	9183	255000000	5684	265000000	0.000179			59946.5
5	54872.4	5130.03	1598.38	4878	1150	9237	281000000	5111	293000000	0.000195			60406
6	53241.7	5666.23	1712.99	5497	1897	9905	302000000	5705	314000000	0.000176			59869.8
7	47844.2	5233.17	1627.12	5464	1907	9309	250000000	5296	261000000	0.000191			60302.8
8	49980.2	5095.02	1293.7	4446	2337	9408	255000000	5009	265000000	0.000196			60441
9	45762.1	5024.08	1475.93	5237	1578	9082	230000000	5159	239000000	0.000199			60511.9
10	53068.8	5187.47	1557.74	5928	1634	8974	275000000	5417	287000000	0.000193			60348.5
11	57140	5296.68	1526.37	6135	2101	8824	303000000	5379	315000000	0.000189			60239.3
12	57085.2	4564.71	1715.81	2651	1248	9311	261000000	4347	271000000	0.000219			60971.3
13	67486.4	5079.91	1610.61	5482	1636	9425	343000000	5105	357000000	0.000197			60456.1
14	45358.7	4318.8	1488.55	3249	1578	8761	196000000	4111	204000000	0.000232			61217.2
15	49210.9	5035.24	1444.18	5760	1630	8946	248000000	5256	258000000	0.000199			60500.8
16	55134.6	5070.38	1505.06	5333	1616	9099	280000000	5201	291000000	0.000197			60465.6
17	61801.7	5544.04	1635.76	5940	1720	9109	343000000	5585	357000000	0.00018			59992
18	62366.5	5600.52	1595.84	5996	1990	9708	349000000	5814	364000000	0.000179			59935.5
19	46735.9	4934.19	1491.15	5963	1416	8958	231000000	5080	240000000	0.000203			60601.8
20	56091.2	5500.95	1548.94	6174	2089	9123	309000000	5622	321000000	0.000182			60035.1
21	55875.1	5225.63	1460.94	5940	1720	8949	292000000	5300	304000000	0.000191			60310.4
22	47632	5180.68	1519.12	4291	1967	9014	247000000	5021	257000000	0.000193			60355.3
23	58381.8	5563.3	1602.91	6936	1427	9352	325000000	5648	338000000	0.00018			59972.7
24	54567.1	5113.96	1473.66	6036	1785	9598	279000000	5185	291000000	0.000196			60422
25	56215.1	5331.13	1604.19	5976	1864	9977	300000000	5501	312000000	0.000188			60204.9
26	62375.1	5403.59	1544.41	5511	1910	9035	337000000	5491	351000000	0.000185			60132.4
27	56145.9	5502.16	1396.08	4058	2560	9441	309000000	5426	322000000	0.000182			60033.8
28	50202	5098.97	1297.24	4567	2193	9012	256000000	5025	267000000	0.000196			60437
29	57036.2	5149.71	1467.54	6187	1804	8690	294000000	5276	306000000	0.000194			60386.3
30	45770.7	4880.06	1367.79	6056	1765	8810	223000000	5102	233000000	0.000205			60655.9
31	52060.4	4641.78	1726.45	3087	801	9338	242000000	4220	252000000	0.000215			60894.2
32	65188.1	4807.57	1597.19	5767	1506	9114	313000000	4979	326000000	0.000208			60728.4
33	55457.3	5408.22	1766.79	3450	1995	9354	300000000	5416	312000000	0.000185			60127.8
34	46241.3	4593.47	1712.43	3842	1413	9373	212000000	4431	221000000	0.000218			60942.5
35	59349.8	5288.84	1487.14	6211	1851	9646	314000000	5432	327000000	0.000189			60247.2
36	51173	5234.93	1615.79	5999	1788	9437	268000000	5478	279000000	0.000191			60301.1
37	45926.3	4937.39	1343.37	5946	1651	8967	227000000	4887	236000000	0.000203			60598.6
38	49501.9	5028.98	1373.59	3525	1939	9028	249000000	4971	259000000	0.000199			60507
39	52953.6	5164.62	1529.93	5791	1884	9489	273000000	5197	285000000	0.000194			60371.4
40	66570.1	4770.1	1355.38	4744	1681	9141	318000000	4695	331000000	0.00021			60765.9
drl-1	area	mean gray	std	mode	min	max	intden	median	rawintden	inverse (mean gray)
1	26844.1	5944.49	1327.88	5916	2825	9759	160000000	5721	166000000	0.000168			59591.5
2	27005.5	5873.35	1234.08	6041	2406	9979	159000000	5811	165000000	0.00017			59662.7
3	36816	5634.77	1184.28	5848	1787	9371	207000000	5735	216000000	0.000177			59901.2
4	25683	6206.71	967.667	6394	2748	9456	159000000	6187	166000000	0.000161			59329.3
5	26423.5	5883.02	1278.54	5822	1764	9097	155000000	5957	162000000	0.00017			59653
6	32151.3	6937.97	1224.11	6626	2247	10310	223000000	6819	232000000	0.000144			58598
7	31067	6234.34	1466.14	5896	1622	9838	194000000	6187	202000000	0.00016			59301.7
8	29249.9	5585.75	1604.82	5122	1266	9133	163000000	5426	170000000	0.000179			59950.2
9	27849.7	5502.35	1608.42	4996	1274	10205	153000000	5551	160000000	0.000182			60033.7
10	23323.3	6759.54	1096.65	6488	3456	9781	158000000	6645	164000000	0.000148			58776.5
11	39596.3	6011.06	1687.33	5241	1715	10503	238000000	5766	248000000	0.000166			59524.9
12	19312.7	5148.31	1446.89	5196	1297	8931	99427705	5257	104000000	0.000194			60387.7
13	23951.4	5861.1	852.948	5746	2514	8703	140000000	5887	146000000	0.000171			59674.9
14	25498.6	6144.52	1039.45	6368	2204	8844	157000000	6164	163000000	0.000163			59391.5
15	29362.3	6003.78	1041.37	6077	2518	8947	176000000	5987	184000000	0.000167			59532.2
16	25994.2	6294.56	1048.31	5840	2991	9104	164000000	6159	170000000	0.000159			59241.4
17	31063.2	6242.17	1061.97	6150	2222	9242	194000000	6286	202000000	0.00016			59293.8
18	30295.8	5793.29	1166.23	5751	1824	8864	176000000	5748	183000000	0.000173			59742.7
19	37616.9	5477.48	1509.65	5630	2160	9036	206000000	5237	215000000	0.000183			60058.5
20	28423	5678.37	894.986	5817	1683	8710	161000000	5759	168000000	0.000176			59857.6
21	21721.4	5708.84	698.54	5735	3647	8807	124000000	5699	129000000	0.000175			59827.2
22	29687.9	5900.14	1177.54	6087	1896	9244	175000000	5985	182000000	0.000169			59635.9
23	25250.8	6512.3	990.897	6719	1686	9445	164000000	6669	171000000	0.000154			59023.7
24	29175	6506.12	721.987	6783	2955	9344	190000000	6573	198000000	0.000154			59029.9
25	25060.7	5986.53	881.573	5943	3173	9416	150000000	5964	156000000	0.000167			59549.5
26	32693	5819.53	1367.13	5469	1757	9447	190000000	5755	198000000	0.000172			59716.5
27	30981.5	6256.61	1175.48	6401	1338	9216	194000000	6401	202000000	0.00016			59279.4
28	31373.4	6571.86	1211.49	6596	1729	9373	206000000	6668	215000000	0.000152			58964.1
29	28786.1	6829.79	877.137	6734	3113	9303	197000000	6793	205000000	0.000146			58706.2
30	22896.9	5214.04	952.455	4713	2093	8693	119000000	5163	124000000	0.000192			60322
31	34649.3	6440.21	887.193	6291	2165	8927	223000000	6420	232000000	0.000155			59095.8
32	32811.1	6683.03	889.311	6599	2868	8951	219000000	6693	228000000	0.00015			58853
33	22237.1	6374.39	669.904	6298	3107	8581	142000000	6420	148000000	0.000157			59161.6
34	23248.4	5726.52	900.136	5668	1988	8602	133000000	5787	139000000	0.000175			59809.5
35	29964.5	6901.83	1221.32	6993	1664	10320	207000000	7020	215000000	0.000145			58634.2
36	28699.6	6898.77	943.295	7097	2965	9933	198000000	6928	206000000	0.000145			58637.2
37	34404.4	7308.41	1316.71	7264	2729	10638	251000000	7209	262000000	0.000137			58227.6
38	36539.4	7691.29	1066.37	7563	2631	10490	281000000	7648	293000000	0.00013			57844.7
39	27305.1	6925.81	848.58	6916	3531	9601	189000000	6967	197000000	0.000144			58610.2
40	27757.5	5416.51	1182.62	5182	2096	9662	150000000	5488	157000000	0.000185			60119.5
	N2	flr-2	flr-2;drl-1	drl-1
25% Percentile	60431	60175	60151	58979
Median	60659	60449	60379	59458
75% Percentile	60897	60672	60577	59793

## Sheet: Fig 4C
Brood Size analysis
	N2	drl-1(rhd109)	drl-1(rhd109); flr-2(rhd117)
	377	117	255
	334	2*	245
	344	128	332
	321	122	295
	349	102	311
	360	29	278
	346	4	331
	62*	13	258
	370	8	309
	407	18	327
	371	102	0*
	379	74	289
		48
		117
		66
		20
		57
		10
		121
		23
		113
		66
		59
		71
Mean	359.818	64.6957	293.636
Standard Deviation	24.186	43.329	31.4874
* lowest brood size dropped from the analysis for each genotype

## Sheet: Fig 4D
*Data shown as % Adults	Time (days)	mgIs70				mgIs70;drl-1(rhd109);flr-2(ut5)				mgIs70;drl-1(rhd109);flr-2(rhd117)				mgIs70;drl-1(rhd109)				mgIs70;drl-1(rhd109);nhr-49(ok2165)
Day 1	0	0	0	0	0	0	0	0	0	0	0	0	0	0	0	0	0	0	0	0	0
Day 2	2.67	84	80	75	78	2	0	0	0	4	0	0	0	0	0	0	0	0	0	0	0
Day 3	3	100	100	100	100	2	53	57	18	4	57	61	64	0	0	0	0	0	0	0	0
Day 4	4	100	100	100	100	100	100	100	100	100	100	100	100	0	0	0	0	0	0	0	0
Day 5	5	100	100	100	100	100	100	100	100	100	100	100	100	0	0	0	0	0	0	0	0
Summary Data	mgIs70	Day 0	Day 2.67	Day 3	Day 4	Day 5
	Mean	0	79.25	100	100	100
	SEM	0	1.88746	0	0	0
	mgIs70;drl-1(rhd109);flr-2(ut5)	Day 0	Day 2.67	Day 3	Day 4	Day 5
	Mean	0	0.5	32.5	100	100
	SEM	0	0.5	13.4195	0	0
	mgIs70;drl-1(rhd109);flr-2(rhd117)	Day 0	Day 2.67	Day 3	Day 4	Day 5
	Mean	0	1	46.5	100	100
	SEM	0	1	14.239	0	0
	mgIs70;drl-1(rhd109)	Day 0	Day 2.67	Day 3	Day 4	Day 5
	Mean	0	0	0	0	0
	SEM	0	0	0	0	0
	mgIs70;drl-1(rhd109);nhr-49(ok2165)	Day 0	Day 2.67	Day 3	Day 4	Day 5
	Mean	0	0	0	0	0
	SEM	0	0	0	0	0

## Sheet: Fig 4E
Measurements in pixels:
	mgIs70	mgIs70;drl-1(rhd109)	mgIs70;drl-1(rhd109);flr-2(rhd117)	mgIs70;drl-1(rhd109);flr-2(ut5)	mgIs70;drl-1(rhd109);nhr-49(ok2165)
	100116	41198	73160	64794	34333
	86497	43968	72920	71683	22483
	94805	40802	90987	69517	23542
	101686	31886	81093	57801	44805
	94745	37928	82420	48326	29137
	109569	37389	67655	69192	40997
	97387	40806	60487	65900	38749
	71154	49177	92087	67005	33954
	99685	48477	82318	79687	38483
	73048	39610	75753	63433	39318
	106345	42945	71382	66791	33628
	99571	38561	81619	71933	32112
	120052	49599	70590	69748	38298
	92675	42189	76249	64967	34956
	81491	30059	92019	69419	36013
	70013	39483	79249	60976	41320
	91432	29078	82918	50702	27666
	71698	20780	62063	75852	40515
	96993	30962	85701	63356	54628
	86001	44297	69021	75675	58584
	89310	34532	74608	81287	39106
	91493	48823	88640	65716	44839
	99435	39851	94526	65007	37695
	90924	20721	81618	65683	37924
	110559	23200	84177	75333	35909
	106318	29700	72064	71307	44337
	83133	25069	83758	64529	31979
	81447	42427	71884	88216	41909
	83407	18887	86134	70231	34214
	96100	35780	70460	65755	31221
Measurements in square microns:
	mgIs70	mgIs70;drl-1(rhd109)	mgIs70;drl-1(rhd109);flr-2(rhd117)	mgIs70;drl-1(rhd109);flr-2(ut5)	mgIs70;drl-1(rhd109);nhr-49(ok2165)
	77529.8	31903.7	56655.1	50176.5	26587.5
	66983.3	34048.8	56469.2	55511.3	17410.8
	73417	31597.1	70460.3	53834	18230.9
	78745.6	24692.5	62798.4	44761.1	34697
	73370.5	29371.4	63826	37423.7	22563.7
	84850.2	28954	52392	53582.3	31748.1
	75416.5	31600.2	46841.1	51033	30007.2
	55101.7	38082.7	71312.2	51888.7	26294
	77196.1	37540.6	63747.1	61709.6	29801.2
	56568.4	30674	58663.1	49122.5	30447.9
	82353.6	33256.6	55278.2	51723	26041.5
	77107.8	29861.6	63205.8	55704.9	24867.5
	92968.3	38409.5	54664.9	54012.9	29658
	71767.5	32671.2	59047.2	50310.4	27069.9
	63106.6	23277.7	71259.5	53758.1	27888.5
	54218.1	30575.6	61370.4	47219.8	31998.2
	70804.9	22518	64211.7	39263.6	21424.6
	55522.9	16092	48061.6	58739.8	31374.8
	75111.4	23977	66366.9	49062.9	42303.9
	66599.2	34303.6	53449.9	58602.7	45367.4
	69161.7	26741.6	57776.4	62948.7	30283.7
	70852.2	37808.5	68642.8	50890.5	34723.3
	77002.5	30860.6	73200.9	50341.4	29191
	70411.5	16046.3	63205	50864.9	29368.3
	85616.9	17966.1	65186.7	58337.9	27807.9
	82332.7	22999.7	55806.4	55220.1	34334.6
	64378.2	19413.4	64862.2	49971.3	24764.5
	63072.6	32855.5	55667	68314.5	32454.3
	64590.4	14626.1	66702.2	54386.9	26495.3
	74419.8	27708	54564.2	50920.7	24177.5
Measurements in square mm:
	mgIs70	mgIs70;drl-1(rhd109)	mgIs70;drl-1(rhd109);flr-2(rhd117)	mgIs70;drl-1(rhd109);flr-2(ut5)	mgIs70;drl-1(rhd109);nhr-49(ok2165)
	0.0775298	0.0319037	0.0566551	0.0501765	0.0265875
	0.0669833	0.0340488	0.0564692	0.0555113	0.0174108
	0.073417	0.0315971	0.0704603	0.053834	0.0182309
	0.0787456	0.0246925	0.0627984	0.0447611	0.034697
	0.0733705	0.0293714	0.063826	0.0374237	0.0225637
	0.0848502	0.028954	0.052392	0.0535823	0.0317481
	0.0754165	0.0316002	0.0468411	0.051033	0.0300072
	0.0551017	0.0380827	0.0713122	0.0518887	0.026294
	0.0771961	0.0375406	0.0637471	0.0617096	0.0298012
	0.0565684	0.030674	0.0586631	0.0491225	0.0304479
	0.0823536	0.0332566	0.0552782	0.051723	0.0260415
	0.0771078	0.0298616	0.0632058	0.0557049	0.0248675
	0.0929683	0.0384095	0.0546649	0.0540129	0.029658
	0.0717675	0.0326712	0.0590472	0.0503104	0.0270699
	0.0631066	0.0232777	0.0712595	0.0537581	0.0278885
	0.0542181	0.0305756	0.0613704	0.0472198	0.0319982
	0.0708049	0.022518	0.0642117	0.0392636	0.0214246
	0.0555229	0.016092	0.0480616	0.0587398	0.0313748
	0.0751114	0.023977	0.0663669	0.0490629	0.0423039
	0.0665992	0.0343036	0.0534499	0.0586027	0.0453674
	0.0691617	0.0267416	0.0577764	0.0629487	0.0302837
	0.0708522	0.0378085	0.0686428	0.0508905	0.0347233
	0.0770025	0.0308606	0.0732009	0.0503414	0.029191
	0.0704115	0.0160463	0.063205	0.0508649	0.0293683
	0.0856169	0.0179661	0.0651867	0.0583379	0.0278079
	0.0823327	0.0229997	0.0558064	0.0552201	0.0343346
	0.0643782	0.0194134	0.0648622	0.0499713	0.0247645
	0.0630726	0.0328555	0.055667	0.0683145	0.0324543
	0.0645904	0.0146261	0.0667022	0.0543869	0.0264953
	0.0744198	0.027708	0.0545642	0.0509207	0.0241775
25% Percentile	0.06454	0.02321	0.05557	0.05013	0.02575
Median	0.07257	0.03022	0.06208	0.05181	0.02928
75% Percentile	0.07728	0.03296	0.06548	0.05556	0.03181

## Sheet: Fig 4F
OP50																														*Rep 4 excluded due to contamination
	% Adults	N2							flr-2(rhd117)							drl-1(rhd109)							drl-1(rhd109); flr-2(rhd117)
		rep1	rep2	rep3	rep5	rep6	Mean	SEM	rep1	rep2	rep3	rep5	rep6	Mean	SEM	rep1	rep2	rep3	rep5	rep6	Mean	SEM	rep1	rep2	rep3	rep5	rep6	Mean	SEM
Day 0		0	0	0	0	0	0	0	0	0	0	0	0	0	0	0	0	0	0	0	0	0	0	0	0	0	0	0	0
Day 3		100	100	100	100	100	100	0	100	100	100	100	100	100	0	0	1.42857	0	0	0	0.285714	0.285714	99	100	100	91	85	95	3.01662
Day 4		100	100	100	100	100	100	0	100	100	100	100	100	100	0	32.3077	27.1429	3.07692	25.7812	36.4286	24.9475	5.78716	100	100	100	100	100	100	0
Day 5		100	100	100	100	100	100	0	100	100	100	100	100	100	0	56.1538	36.4286	9.23077	50	55	41.3626	8.76403	100	100	100	100	100	100	0
Day 6		100	100	100	100	100	100	0	100	100	100	100	100	100	0	73.8462	38.5714	15.3846	57.0312	57.1429	48.3953	9.96258	100	100	100	100	100	100	0
Day 7		100	100	100	100	100	100	0	100	100	100	100	100	100	0	100	100	19.2308	60.1562	59.2857	67.7345	15.1055	100	100	100	100	100	100	0
HT115
	% Adults	N2							flr-2(rhd117)							drl-1(rhd109)							drl-1(rhd109); flr-2(rhd117)
		rep1	rep2	rep3	rep5	rep6	Mean	SEM	rep1	rep2	rep3	rep5	rep6	Mean	SEM	rep1	rep2	rep3	rep5	rep6	Mean	SEM	rep1	rep2	rep3	rep5	rep6	Mean	SEM
Day 0		0	0	0	0	0	0	0	0	0	0	0	0	0	0	0	0	0	0	0	0	0	0	0	0	0	0	0	0
Day 3		99	100	100	100	100	99.8	0.2	100	100	100	100	100	100	0	0	0	0	0	0	0	0	0	0	0	0	0	0	0
Day 4		100	100	100	100	100	100	0	100	100	100	100	100	100	0	0	0	0	0	0	0	0	0	0.91	1.74	0	0	0.53	0.350086
Day 5		100	100	100	100	100	100	0	100	100	100	100	100	100	0	0	0	0	0	0	0	0	0	3.64	1.74	0	0	1.076	0.724166
Day 6		100	100	100	100	100	100	0	100	100	100	100	100	100	0	0	0	0	0	0	0	0	1.82	8.18	4.35	2.42	3.33	4.02	1.12451
Day 7		100	100	100	100	100	100	0	100	100	100	100	100	100	0	0	0	0	0	0	0	0	7.27	9.09	12.17	2.42	3.33	6.856	1.80986

## Sheet: Fig 4G
Bacteria	Strain	Replicate	Number	Dead (day)	Censored (day)	Notes
OP50	N2	1	1		6	burst
OP50	N2	1	2		8	burst
OP50	N2	1	3	9
OP50	N2	1	4	9
OP50	N2	1	5	9
OP50	N2	1	6		9	wall
OP50	N2	1	7	10
OP50	N2	1	8	10
OP50	N2	1	9	11
OP50	N2	1	10	11
OP50	N2	1	11	11
OP50	N2	1	12	11
OP50	N2	1	13	11
OP50	N2	1	14	11
OP50	N2	1	15	11
OP50	N2	1	16	12
OP50	N2	1	17	12
OP50	N2	1	18	12
OP50	N2	1	19	12
OP50	N2	1	20	12
OP50	N2	1	21	12
OP50	N2	1	22	12
OP50	N2	1	23	12
OP50	N2	1	24	12
OP50	N2	1	25	12
OP50	N2	1	26	13
OP50	N2	1	27	14
OP50	N2	1	28	14
OP50	N2	1	29	15
OP50	N2	1	30	16
OP50	N2	1	31	21
OP50	N2	2	1		8	burst
OP50	N2	2	2	8
OP50	N2	2	3	10
OP50	N2	2	4	10
OP50	N2	2	5	10
OP50	N2	2	6	11
OP50	N2	2	7	11
OP50	N2	2	8	12
OP50	N2	2	9	12
OP50	N2	2	10	12
OP50	N2	2	11	12
OP50	N2	2	12	12
OP50	N2	2	13	12
OP50	N2	2	14	12
OP50	N2	2	15	12
OP50	N2	2	16	12
OP50	N2	2	17	12
OP50	N2	2	18	13
OP50	N2	2	19	13
OP50	N2	2	20	13
OP50	N2	2	21	13
OP50	N2	2	22	13
OP50	N2	2	23	13
OP50	N2	2	24	13
OP50	N2	2	25		14	couldn't find
OP50	N2	2	26		14	couldn't find
OP50	N2	2	27	14
OP50	N2	2	28	14
OP50	N2	2	29	14
OP50	N2	2	30	14
OP50	N2	3	1		7	burst
OP50	N2	3	2	8
OP50	N2	3	3		9	burst
OP50	N2	3	4	9
OP50	N2	3	5	9
OP50	N2	3	6	10
OP50	N2	3	7	10
OP50	N2	3	8	11
OP50	N2	3	9	11
OP50	N2	3	10	11
OP50	N2	3	11	12
OP50	N2	3	12	12
OP50	N2	3	13	12
OP50	N2	3	14	12
OP50	N2	3	15	12
OP50	N2	3	16	12
OP50	N2	3	17	12
OP50	N2	3	18	13
OP50	N2	3	19	13
OP50	N2	3	20	13
OP50	N2	3	21	13
OP50	N2	3	22	13
OP50	N2	3	23	14
OP50	N2	3	24	14
OP50	N2	3	25	14
OP50	N2	3	26	14
OP50	N2	3	27	14
OP50	N2	3	28	14
OP50	N2	3	29	15
OP50	N2	3	30	16
OP50	N2	4	1		6	burst
OP50	N2	4	2		7	burst
OP50	N2	4	3		7	burst
OP50	N2	4	4		7	burst
OP50	N2	4	5		7	burst
OP50	N2	4	6	9
OP50	N2	4	7	10
OP50	N2	4	8	11
OP50	N2	4	9	11
OP50	N2	4	10	11
OP50	N2	4	11	12
OP50	N2	4	12	12
OP50	N2	4	13	12
OP50	N2	4	14	12
OP50	N2	4	15	13
OP50	N2	4	16	13
OP50	N2	4	17	13
OP50	N2	4	18	13
OP50	N2	4	19	13
OP50	N2	4	20	13
OP50	N2	4	21	13
OP50	N2	4	22	13
OP50	N2	4	23	13
OP50	N2	4	24	13
OP50	N2	4	25		13	couldn't find
OP50	N2	4	26	14
OP50	N2	4	27	14
OP50	N2	4	28	14
OP50	N2	4	29	15
OP50	N2	4	30	16
OP50	N2	5	1		6	burst
OP50	N2	5	2		6	burst
OP50	N2	5	3		7	burst
OP50	N2	5	4	7
OP50	N2	5	5		8	burst
OP50	N2	5	6		8	burst
OP50	N2	5	7		8	burst
OP50	N2	5	8	9
OP50	N2	5	9	9
OP50	N2	5	10	9
OP50	N2	5	11	10
OP50	N2	5	12	10
OP50	N2	5	13	11
OP50	N2	5	14	11
OP50	N2	5	15	11
OP50	N2	5	16	11
OP50	N2	5	17	11
OP50	N2	5	18	12
OP50	N2	5	19	12
OP50	N2	5	20	12
OP50	N2	5	21	13
OP50	N2	5	22	13
OP50	N2	5	23	13
OP50	N2	5	24	13
OP50	N2	5	25	13
OP50	N2	5	26	13
OP50	N2	5	27	13
OP50	N2	5	28	14
OP50	N2	5	29	15
OP50	N2	5	30	16
OP50	drl-1	1	1		7	male
OP50	drl-1	1	2	8
OP50	drl-1	1	3	9
OP50	drl-1	1	4	10
OP50	drl-1	1	5	10
OP50	drl-1	1	6	10
OP50	drl-1	1	7	10
OP50	drl-1	1	8	11
OP50	drl-1	1	9	11
OP50	drl-1	1	10	11
OP50	drl-1	1	11	12
OP50	drl-1	1	12	12
OP50	drl-1	1	13	12
OP50	drl-1	1	14	12
OP50	drl-1	1	15	12
OP50	drl-1	1	16	12
OP50	drl-1	1	17	12
OP50	drl-1	1	18	13
OP50	drl-1	1	19	13
OP50	drl-1	1	20	13
OP50	drl-1	1	21	13
OP50	drl-1	1	22	13
OP50	drl-1	1	23	13
OP50	drl-1	1	24	14
OP50	drl-1	1	25	14
OP50	drl-1	1	26	14
OP50	drl-1	1	27	14
OP50	drl-1	1	28	15
OP50	drl-1	1	29	17
OP50	drl-1	1	30	21
OP50	drl-1	2	1		8	wall
OP50	drl-1	2	2		9	wall
OP50	drl-1	2	3	9
OP50	drl-1	2	4	9
OP50	drl-1	2	5	11
OP50	drl-1	2	6	11
OP50	drl-1	2	7	11
OP50	drl-1	2	8	11
OP50	drl-1	2	9	12
OP50	drl-1	2	10	12
OP50	drl-1	2	11	12
OP50	drl-1	2	12	12
OP50	drl-1	2	13	12
OP50	drl-1	2	14	12
OP50	drl-1	2	15	13
OP50	drl-1	2	16	13
OP50	drl-1	2	17	13
OP50	drl-1	2	18	13
OP50	drl-1	2	19	13
OP50	drl-1	2	20	14
OP50	drl-1	2	21	14
OP50	drl-1	2	22	14
OP50	drl-1	2	23	14
OP50	drl-1	2	24	14
OP50	drl-1	2	25	14
OP50	drl-1	2	26	15
OP50	drl-1	2	27	16
OP50	drl-1	2	28	17
OP50	drl-1	2	29	17
OP50	drl-1	2	30	18
OP50	drl-1	3	1	7
OP50	drl-1	3	2	8
OP50	drl-1	3	3	10
OP50	drl-1	3	4	10
OP50	drl-1	3	5	11
OP50	drl-1	3	6	11
OP50	drl-1	3	7	11
OP50	drl-1	3	8	11
OP50	drl-1	3	9	11
OP50	drl-1	3	10	12
OP50	drl-1	3	11	12
OP50	drl-1	3	12	12
OP50	drl-1	3	13	12
OP50	drl-1	3	14	12
OP50	drl-1	3	15	13
OP50	drl-1	3	16	13
OP50	drl-1	3	17	13
OP50	drl-1	3	18	13
OP50	drl-1	3	19	13
OP50	drl-1	3	20	13
OP50	drl-1	3	21	13
OP50	drl-1	3	22	13
OP50	drl-1	3	23		13	couldn't find
OP50	drl-1	3	24	15
OP50	drl-1	3	25	15
OP50	drl-1	3	26	15
OP50	drl-1	3	27	15
OP50	drl-1	3	28	16
OP50	drl-1	3	29	16
OP50	drl-1	3	30	18
OP50	drl-1	4	1		9	wall
OP50	drl-1	4	2	10
OP50	drl-1	4	3	11
OP50	drl-1	4	4	11
OP50	drl-1	4	5	12
OP50	drl-1	4	6	12
OP50	drl-1	4	7	12
OP50	drl-1	4	8	12
OP50	drl-1	4	9	12
OP50	drl-1	4	10	12
OP50	drl-1	4	11	13
OP50	drl-1	4	12	13
OP50	drl-1	4	13	13
OP50	drl-1	4	14	13
OP50	drl-1	4	15	14
OP50	drl-1	4	16	14
OP50	drl-1	4	17	15
OP50	drl-1	4	18	15
OP50	drl-1	4	19	15
OP50	drl-1	4	20	16
OP50	drl-1	4	21	16
OP50	drl-1	4	22	16
OP50	drl-1	4	23	16
OP50	drl-1	4	24	17
OP50	drl-1	4	25	17
OP50	drl-1	4	26	17
OP50	drl-1	4	27	17
OP50	drl-1	4	28	17
OP50	drl-1	4	29	17
OP50	drl-1	4	30	19
OP50	drl-1	5	1	8
OP50	drl-1	5	2	8
OP50	drl-1	5	3	10
OP50	drl-1	5	4	10
OP50	drl-1	5	5	10
OP50	drl-1	5	6	10
OP50	drl-1	5	7	10
OP50	drl-1	5	8	11
OP50	drl-1	5	9	11
OP50	drl-1	5	10	12
OP50	drl-1	5	11	12
OP50	drl-1	5	12	12
OP50	drl-1	5	13	12
OP50	drl-1	5	14	12
OP50	drl-1	5	15	12
OP50	drl-1	5	16	12
OP50	drl-1	5	17	12
OP50	drl-1	5	18	13
OP50	drl-1	5	19	13
OP50	drl-1	5	20	13
OP50	drl-1	5	21	13
OP50	drl-1	5	22	13
OP50	drl-1	5	23	14
OP50	drl-1	5	24	14
OP50	drl-1	5	25	14
OP50	drl-1	5	26	14
OP50	drl-1	5	27	15
OP50	drl-1	5	28	15
OP50	drl-1	5	29	16
OP50	drl-1	5	30	17
OP50	flr-2	1	1		7	burst
OP50	flr-2	1	2		7	couldn't find
OP50	flr-2	1	3	8
OP50	flr-2	1	4	8
OP50	flr-2	1	5	9
OP50	flr-2	1	6	9
OP50	flr-2	1	7	9
OP50	flr-2	1	8	9
OP50	flr-2	1	9	10
OP50	flr-2	1	10	10
OP50	flr-2	1	11	10
OP50	flr-2	1	12	10
OP50	flr-2	1	13	10
OP50	flr-2	1	14	10
OP50	flr-2	1	15	10
OP50	flr-2	1	16	11
OP50	flr-2	1	17	11
OP50	flr-2	1	18	11
OP50	flr-2	1	19	11
OP50	flr-2	1	20	11
OP50	flr-2	1	21	11
OP50	flr-2	1	22	11
OP50	flr-2	1	23	12
OP50	flr-2	1	24	12
OP50	flr-2	1	25	12
OP50	flr-2	1	26	12
OP50	flr-2	1	27	13
OP50	flr-2	1	28	14
OP50	flr-2	1	29	16
OP50	flr-2	1	30	17
OP50	flr-2	2	1	7
OP50	flr-2	2	2	7
OP50	flr-2	2	3	8
OP50	flr-2	2	4	8
OP50	flr-2	2	5	8
OP50	flr-2	2	6		8	burst
OP50	flr-2	2	7	9
OP50	flr-2	2	8	9
OP50	flr-2	2	9	9
OP50	flr-2	2	10	9
OP50	flr-2	2	11	9
OP50	flr-2	2	12	9
OP50	flr-2	2	13	10
OP50	flr-2	2	14	10
OP50	flr-2	2	15	10
OP50	flr-2	2	16	10
OP50	flr-2	2	17	10
OP50	flr-2	2	18	10
OP50	flr-2	2	19	10
OP50	flr-2	2	20	10
OP50	flr-2	2	21	11
OP50	flr-2	2	22	11
OP50	flr-2	2	23	11
OP50	flr-2	2	24	11
OP50	flr-2	2	25	11
OP50	flr-2	2	26	11
OP50	flr-2	2	27	12
OP50	flr-2	2	28	12
OP50	flr-2	2	29	12
OP50	flr-2	2	30	13
OP50	flr-2	2	31	15
OP50	flr-2	3	1	6
OP50	flr-2	3	2	8
OP50	flr-2	3	3	8
OP50	flr-2	3	4	9
OP50	flr-2	3	5	9
OP50	flr-2	3	6	9
OP50	flr-2	3	7		9	wall
OP50	flr-2	3	8	10
OP50	flr-2	3	9	10
OP50	flr-2	3	10	10
OP50	flr-2	3	11	10
OP50	flr-2	3	12	11
OP50	flr-2	3	13	11
OP50	flr-2	3	14	11
OP50	flr-2	3	15	11
OP50	flr-2	3	16	11
OP50	flr-2	3	17	11
OP50	flr-2	3	18	11
OP50	flr-2	3	19	11
OP50	flr-2	3	20	12
OP50	flr-2	3	21	12
OP50	flr-2	3	22	12
OP50	flr-2	3	23	13
OP50	flr-2	3	24	13
OP50	flr-2	3	25	13
OP50	flr-2	3	26	14
OP50	flr-2	3	27	15
OP50	flr-2	3	28	15
OP50	flr-2	3	29	16
OP50	flr-2	3	30	17
OP50	flr-2	4	1	8
OP50	flr-2	4	2	9
OP50	flr-2	4	3	9
OP50	flr-2	4	4		10	wall
OP50	flr-2	4	5	10
OP50	flr-2	4	6	10
OP50	flr-2	4	7	10
OP50	flr-2	4	8	10
OP50	flr-2	4	9	10
OP50	flr-2	4	10	11
OP50	flr-2	4	11	11
OP50	flr-2	4	12	11
OP50	flr-2	4	13	11
OP50	flr-2	4	14	11
OP50	flr-2	4	15	12
OP50	flr-2	4	16	12
OP50	flr-2	4	17	12
OP50	flr-2	4	18	12
OP50	flr-2	4	19	12
OP50	flr-2	4	20	12
OP50	flr-2	4	21	12
OP50	flr-2	4	22	13
OP50	flr-2	4	23	13
OP50	flr-2	4	24	13
OP50	flr-2	4	25	14
OP50	flr-2	4	26	14
OP50	flr-2	4	27	14
OP50	flr-2	4	28	14
OP50	flr-2	4	29	15
OP50	flr-2	4	30	16
OP50	flr-2	5	1		6	couldn't find
OP50	flr-2	5	2		6	couldn't find
OP50	flr-2	5	3		6	couldn't find
OP50	flr-2	5	4		7	burst
OP50	flr-2	5	5	7
OP50	flr-2	5	6	7
OP50	flr-2	5	7	8
OP50	flr-2	5	8	8
OP50	flr-2	5	9	9
OP50	flr-2	5	10	9
OP50	flr-2	5	11	9
OP50	flr-2	5	12	10
OP50	flr-2	5	13	10
OP50	flr-2	5	14	10
OP50	flr-2	5	15	10
OP50	flr-2	5	16	10
OP50	flr-2	5	17	10
OP50	flr-2	5	18	11
OP50	flr-2	5	19	11
OP50	flr-2	5	20	11
OP50	flr-2	5	21	11
OP50	flr-2	5	22	11
OP50	flr-2	5	23	12
OP50	flr-2	5	24	12
OP50	flr-2	5	25	12
OP50	flr-2	5	26	12
OP50	flr-2	5	27	12
OP50	flr-2	5	28	13
OP50	flr-2	5	29	16
OP50	flr-2	5	30	16
OP50	drl-1;flr-2	1	1	7
OP50	drl-1;flr-2	1	2		7	burst
OP50	drl-1;flr-2	1	3	8
OP50	drl-1;flr-2	1	4	8
OP50	drl-1;flr-2	1	5	8
OP50	drl-1;flr-2	1	6	8
OP50	drl-1;flr-2	1	7	8
OP50	drl-1;flr-2	1	8		9	wall
OP50	drl-1;flr-2	1	9	9
OP50	drl-1;flr-2	1	10	9
OP50	drl-1;flr-2	1	11	9
OP50	drl-1;flr-2	1	12	10
OP50	drl-1;flr-2	1	13	10
OP50	drl-1;flr-2	1	14	10
OP50	drl-1;flr-2	1	15	10
OP50	drl-1;flr-2	1	16		11	wall
OP50	drl-1;flr-2	1	17	11
OP50	drl-1;flr-2	1	18	11
OP50	drl-1;flr-2	1	19	11
OP50	drl-1;flr-2	1	20	11
OP50	drl-1;flr-2	1	21	11
OP50	drl-1;flr-2	1	22	12
OP50	drl-1;flr-2	1	23	12
OP50	drl-1;flr-2	1	24	12
OP50	drl-1;flr-2	1	25	13
OP50	drl-1;flr-2	1	26	13
OP50	drl-1;flr-2	1	27	13
OP50	drl-1;flr-2	1	28	13
OP50	drl-1;flr-2	1	29	14
OP50	drl-1;flr-2	1	30	15
OP50	drl-1;flr-2	1	31	15
OP50	drl-1;flr-2	1	32	15
OP50	drl-1;flr-2	2	1	7
OP50	drl-1;flr-2	2	2	8
OP50	drl-1;flr-2	2	3	8
OP50	drl-1;flr-2	2	4	8
OP50	drl-1;flr-2	2	5	8
OP50	drl-1;flr-2	2	6	9
OP50	drl-1;flr-2	2	7	9
OP50	drl-1;flr-2	2	8	9
OP50	drl-1;flr-2	2	9	10
OP50	drl-1;flr-2	2	10	10
OP50	drl-1;flr-2	2	11	10
OP50	drl-1;flr-2	2	12	10
OP50	drl-1;flr-2	2	13	10
OP50	drl-1;flr-2	2	14	10
OP50	drl-1;flr-2	2	15	10
OP50	drl-1;flr-2	2	16	10
OP50	drl-1;flr-2	2	17	10
OP50	drl-1;flr-2	2	18	11
OP50	drl-1;flr-2	2	19	11
OP50	drl-1;flr-2	2	20	11
OP50	drl-1;flr-2	2	21	11
OP50	drl-1;flr-2	2	22	11
OP50	drl-1;flr-2	2	23	12
OP50	drl-1;flr-2	2	24	12
OP50	drl-1;flr-2	2	25	12
OP50	drl-1;flr-2	2	26	12
OP50	drl-1;flr-2	2	27	12
OP50	drl-1;flr-2	2	28	13
OP50	drl-1;flr-2	2	29	13
OP50	drl-1;flr-2	2	30	16
OP50	drl-1;flr-2	3	1	8
OP50	drl-1;flr-2	3	2	8
OP50	drl-1;flr-2	3	3	8
OP50	drl-1;flr-2	3	4	8
OP50	drl-1;flr-2	3	5		8	couldn't find
OP50	drl-1;flr-2	3	6		8	couldn't find
OP50	drl-1;flr-2	3	7		8	couldn't find
OP50	drl-1;flr-2	3	8	9
OP50	drl-1;flr-2	3	9	9
OP50	drl-1;flr-2	3	10	10
OP50	drl-1;flr-2	3	11	10
OP50	drl-1;flr-2	3	12	10
OP50	drl-1;flr-2	3	13	10
OP50	drl-1;flr-2	3	14	11
OP50	drl-1;flr-2	3	15	11
OP50	drl-1;flr-2	3	16	11
OP50	drl-1;flr-2	3	17	11
OP50	drl-1;flr-2	3	18	11
OP50	drl-1;flr-2	3	19	11
OP50	drl-1;flr-2	3	20	11
OP50	drl-1;flr-2	3	21	12
OP50	drl-1;flr-2	3	22	12
OP50	drl-1;flr-2	3	23	12
OP50	drl-1;flr-2	3	24	12
OP50	drl-1;flr-2	3	25	13
OP50	drl-1;flr-2	3	26	13
OP50	drl-1;flr-2	3	27	13
OP50	drl-1;flr-2	3	28	14
OP50	drl-1;flr-2	3	29	14
OP50	drl-1;flr-2	3	30	16
OP50	drl-1;flr-2	4	1	7
OP50	drl-1;flr-2	4	2	7
OP50	drl-1;flr-2	4	3	8
OP50	drl-1;flr-2	4	4	8
OP50	drl-1;flr-2	4	5	9
OP50	drl-1;flr-2	4	6	9
OP50	drl-1;flr-2	4	7	9
OP50	drl-1;flr-2	4	8	9
OP50	drl-1;flr-2	4	9	9
OP50	drl-1;flr-2	4	10	9
OP50	drl-1;flr-2	4	11	10
OP50	drl-1;flr-2	4	12	10
OP50	drl-1;flr-2	4	13	10
OP50	drl-1;flr-2	4	14	10
OP50	drl-1;flr-2	4	15	11
OP50	drl-1;flr-2	4	16	11
OP50	drl-1;flr-2	4	17	11
OP50	drl-1;flr-2	4	18	11
OP50	drl-1;flr-2	4	19	11
OP50	drl-1;flr-2	4	20	11
OP50	drl-1;flr-2	4	21	11
OP50	drl-1;flr-2	4	22	11
OP50	drl-1;flr-2	4	23	12
OP50	drl-1;flr-2	4	24	12
OP50	drl-1;flr-2	4	25	13
OP50	drl-1;flr-2	4	26	13
OP50	drl-1;flr-2	4	27	13
OP50	drl-1;flr-2	4	28	13
OP50	drl-1;flr-2	4	29	14
OP50	drl-1;flr-2	4	30	14
OP50	drl-1;flr-2	4	31	14
OP50	drl-1;flr-2	4	32	18
OP50	drl-1;flr-2	4	33	18
OP50	drl-1;flr-2	5	1		8	wall
OP50	drl-1;flr-2	5	2		8	wall
OP50	drl-1;flr-2	5	3	8
OP50	drl-1;flr-2	5	4	8
OP50	drl-1;flr-2	5	5	8
OP50	drl-1;flr-2	5	6	8
OP50	drl-1;flr-2	5	7	9
OP50	drl-1;flr-2	5	8	9
OP50	drl-1;flr-2	5	9	9
OP50	drl-1;flr-2	5	10	9
OP50	drl-1;flr-2	5	11	10
OP50	drl-1;flr-2	5	12	10
OP50	drl-1;flr-2	5	13	10
OP50	drl-1;flr-2	5	14	11
OP50	drl-1;flr-2	5	15	11
OP50	drl-1;flr-2	5	16	11
OP50	drl-1;flr-2	5	17	11
OP50	drl-1;flr-2	5	18	11
OP50	drl-1;flr-2	5	19	12
OP50	drl-1;flr-2	5	20	12
OP50	drl-1;flr-2	5	21	12
OP50	drl-1;flr-2	5	22	13
OP50	drl-1;flr-2	5	23	13
OP50	drl-1;flr-2	5	24	13
OP50	drl-1;flr-2	5	25	14
OP50	drl-1;flr-2	5	26	14
OP50	drl-1;flr-2	5	27	14
OP50	drl-1;flr-2	5	28	15
OP50	drl-1;flr-2	5	29	16
OP50	drl-1;flr-2	5	30	17

## Sheet: Fig 4H
Bacteria	Strain	Replicate	Number	Dead (day)	Censored (day)	Notes
HT115	N2	1	1	9		close to wall
HT115	N2	1	2	9
HT115	N2	1	3	10
HT115	N2	1	4		10	couldn't find
HT115	N2	1	5	11
HT115	N2	1	6	12
HT115	N2	1	7	12
HT115	N2	1	8	12
HT115	N2	1	9	12
HT115	N2	1	10	12
HT115	N2	1	11	12
HT115	N2	1	12	13
HT115	N2	1	13	13
HT115	N2	1	14	13
HT115	N2	1	15	13
HT115	N2	1	16	13
HT115	N2	1	17	13
HT115	N2	1	18	13
HT115	N2	1	19	14
HT115	N2	1	20	14
HT115	N2	1	21	14
HT115	N2	1	22	15
HT115	N2	1	23	15
HT115	N2	1	24	15
HT115	N2	1	25	15
HT115	N2	1	26	15
HT115	N2	1	27	15
HT115	N2	1	28	16
HT115	N2	1	29	17
HT115	N2	2	1	9
HT115	N2	2	2	9
HT115	N2	2	3	9
HT115	N2	2	4	9
HT115	N2	2	5	9
HT115	N2	2	6	9
HT115	N2	2	7	10
HT115	N2	2	8	10
HT115	N2	2	9	10
HT115	N2	2	10	11
HT115	N2	2	11	11
HT115	N2	2	12	11
HT115	N2	2	13	11
HT115	N2	2	14	12
HT115	N2	2	15	12
HT115	N2	2	16	12
HT115	N2	2	17	12
HT115	N2	2	18	12
HT115	N2	2	19	12
HT115	N2	2	20	12
HT115	N2	2	21	13
HT115	N2	2	22	13
HT115	N2	2	23	13
HT115	N2	2	24	14
HT115	N2	2	25	14
HT115	N2	2	26	14
HT115	N2	2	27	15
HT115	N2	2	28	15
HT115	N2	2	29	16
HT115	N2	2	30	16
HT115	N2	2	31	17
HT115	N2	3	1	9
HT115	N2	3	2	9
HT115	N2	3	3	9
HT115	N2	3	4	9
HT115	N2	3	5	9
HT115	N2	3	6	9
HT115	N2	3	7	9
HT115	N2	3	8	9
HT115	N2	3	9		11
HT115	N2	3	10	11
HT115	N2	3	11	12		close to wall
HT115	N2	3	12	12
HT115	N2	3	13	12
HT115	N2	3	14	12
HT115	N2	3	15	13
HT115	N2	3	16	13
HT115	N2	3	17	14
HT115	N2	3	18	14
HT115	N2	3	19	14
HT115	N2	3	20	14
HT115	N2	3	21	14
HT115	N2	3	22	14
HT115	N2	3	23	14
HT115	N2	3	24	15
HT115	N2	3	25	15
HT115	N2	3	26	15
HT115	N2	3	27	15
HT115	N2	3	28	16
HT115	N2	3	29	16
HT115	N2	3	30		16	couldn't find
HT115	N2	3	31	19
HT115	N2	4	1	9
HT115	N2	4	2	9
HT115	N2	4	3	9
HT115	N2	4	4	9
HT115	N2	4	5	10
HT115	N2	4	6	10
HT115	N2	4	7	12
HT115	N2	4	8	12
HT115	N2	4	9	12
HT115	N2	4	10	13
HT115	N2	4	11	13
HT115	N2	4	12	13
HT115	N2	4	13	13
HT115	N2	4	14	14
HT115	N2	4	15	14
HT115	N2	4	16	14
HT115	N2	4	17	14
HT115	N2	4	18	14
HT115	N2	4	19	14
HT115	N2	4	20	15
HT115	N2	4	21	15
HT115	N2	4	22	15
HT115	N2	4	23	15
HT115	N2	4	24	15
HT115	N2	4	25	15
HT115	N2	4	26	15
HT115	N2	4	27	15
HT115	N2	4	28	16
HT115	N2	4	29	16
HT115	N2	4	30	16
HT115	N2	4	31	17
HT115	N2	5	1	9
HT115	N2	5	2	9
HT115	N2	5	3	9
HT115	N2	5	4	9
HT115	N2	5	5	9
HT115	N2	5	6	9
HT115	N2	5	7	10
HT115	N2	5	8	11
HT115	N2	5	9	11
HT115	N2	5	10	12
HT115	N2	5	11	12
HT115	N2	5	12	12
HT115	N2	5	13	12
HT115	N2	5	14	12
HT115	N2	5	15	13
HT115	N2	5	16	13
HT115	N2	5	17	13
HT115	N2	5	18	13
HT115	N2	5	19	13
HT115	N2	5	20	13
HT115	N2	5	21	13
HT115	N2	5	22	13
HT115	N2	5	23	14
HT115	N2	5	24	14
HT115	N2	5	25	14
HT115	N2	5	26	15
HT115	N2	5	27	15
HT115	N2	5	28	15
HT115	N2	5	29	15
HT115	N2	5	30	15
HT115	N2	5	31	15
HT115	N2	5	32	15
HT115	N2	5	33	19
HT115	drl-1	1	1	10
HT115	drl-1	1	2	11
HT115	drl-1	1	3		11	couldn't find
HT115	drl-1	1	4	12
HT115	drl-1	1	5	12
HT115	drl-1	1	6		12	couldn't find
HT115	drl-1	1	7	12
HT115	drl-1	1	8	14
HT115	drl-1	1	9	14
HT115	drl-1	1	10	15
HT115	drl-1	1	11	15
HT115	drl-1	1	12	16
HT115	drl-1	1	13	16
HT115	drl-1	1	14	16
HT115	drl-1	1	15	16
HT115	drl-1	1	16	17
HT115	drl-1	1	17	17
HT115	drl-1	1	18	17
HT115	drl-1	1	19	19
HT115	drl-1	1	20	19
HT115	drl-1	1	21	19
HT115	drl-1	1	22	20
HT115	drl-1	1	23	20
HT115	drl-1	1	24	21
HT115	drl-1	1	25	21
HT115	drl-1	1	26	21
HT115	drl-1	1	27	22
HT115	drl-1	1	28	22
HT115	drl-1	1	29	24
HT115	drl-1	2	1	10
HT115	drl-1	2	2	10
HT115	drl-1	2	3	11
HT115	drl-1	2	4	11
HT115	drl-1	2	5	12
HT115	drl-1	2	6	12
HT115	drl-1	2	7	12
HT115	drl-1	2	8	13
HT115	drl-1	2	9	13
HT115	drl-1	2	10	13
HT115	drl-1	2	11	13
HT115	drl-1	2	12	15
HT115	drl-1	2	13	15
HT115	drl-1	2	14	15
HT115	drl-1	2	15	16
HT115	drl-1	2	16	16
HT115	drl-1	2	17		16	couldn't find
HT115	drl-1	2	18	18
HT115	drl-1	2	19	18
HT115	drl-1	2	20	19
HT115	drl-1	2	21	19
HT115	drl-1	2	22	19
HT115	drl-1	2	23	19
HT115	drl-1	2	24	20
HT115	drl-1	2	25	20
HT115	drl-1	2	26	20
HT115	drl-1	2	27	21
HT115	drl-1	2	28	21
HT115	drl-1	2	29	22
HT115	drl-1	2	30	24
HT115	drl-1	2	31	24
HT115	drl-1	3	1	10
HT115	drl-1	3	2	10
HT115	drl-1	3	3	10
HT115	drl-1	3	4	10
HT115	drl-1	3	5	11
HT115	drl-1	3	6	12
HT115	drl-1	3	7	14
HT115	drl-1	3	8	15
HT115	drl-1	3	9	15
HT115	drl-1	3	10	15
HT115	drl-1	3	11	16
HT115	drl-1	3	12	17
HT115	drl-1	3	13	17
HT115	drl-1	3	14	18
HT115	drl-1	3	15	18
HT115	drl-1	3	16	18
HT115	drl-1	3	17	18
HT115	drl-1	3	18	18
HT115	drl-1	3	19	19
HT115	drl-1	3	20	19
HT115	drl-1	3	21	19
HT115	drl-1	3	22	19
HT115	drl-1	3	23	20
HT115	drl-1	3	24	20
HT115	drl-1	3	25	21
HT115	drl-1	4	1	10
HT115	drl-1	4	2	10
HT115	drl-1	4	3	10
HT115	drl-1	4	4	10
HT115	drl-1	4	5	10
HT115	drl-1	4	6	11
HT115	drl-1	4	7	11
HT115	drl-1	4	8	12
HT115	drl-1	4	9	12
HT115	drl-1	4	10	14
HT115	drl-1	4	11	14
HT115	drl-1	4	12	14
HT115	drl-1	4	13	14
HT115	drl-1	4	14	15
HT115	drl-1	4	15	15
HT115	drl-1	4	16	15
HT115	drl-1	4	17	16
HT115	drl-1	4	18	16
HT115	drl-1	4	19	17
HT115	drl-1	4	20	18
HT115	drl-1	4	21	18
HT115	drl-1	4	22	19
HT115	drl-1	4	23	19
HT115	drl-1	4	24	19
HT115	drl-1	4	25	20
HT115	drl-1	4	26	20
HT115	drl-1	4	27	20
HT115	drl-1	4	28	20
HT115	drl-1	4	29	21
HT115	drl-1	4	30	22
HT115	drl-1	4	31	22
HT115	drl-1	5	1		11
HT115	drl-1	5	2	11
HT115	drl-1	5	3	11
HT115	drl-1	5	4	12
HT115	drl-1	5	5	13
HT115	drl-1	5	6	13
HT115	drl-1	5	7	13
HT115	drl-1	5	8	13
HT115	drl-1	5	9		13	couldn't find
HT115	drl-1	5	10	14
HT115	drl-1	5	11	14
HT115	drl-1	5	12	14
HT115	drl-1	5	13	15
HT115	drl-1	5	14	15
HT115	drl-1	5	15	16
HT115	drl-1	5	16	16
HT115	drl-1	5	17	16
HT115	drl-1	5	18	16
HT115	drl-1	5	19		17	wall
HT115	drl-1	5	20	17
HT115	drl-1	5	21	17
HT115	drl-1	5	22	17
HT115	drl-1	5	23	18
HT115	drl-1	5	24	18
HT115	drl-1	5	25	19
HT115	drl-1	5	26	19
HT115	drl-1	5	27	19
HT115	drl-1	5	28	19
HT115	drl-1	5	29	19
HT115	drl-1	5	30	19
HT115	drl-1	5	31	21
HT115	drl-1	5	32	21
HT115	drl-1	5	33	21
HT115	drl-1	5	34	22
HT115	flr-2	1	1	9
HT115	flr-2	1	2	9
HT115	flr-2	1	3	9
HT115	flr-2	1	4	10
HT115	flr-2	1	5		10	couldn't find
HT115	flr-2	1	6	11
HT115	flr-2	1	7	12
HT115	flr-2	1	8	12
HT115	flr-2	1	9	12
HT115	flr-2	1	10	12
HT115	flr-2	1	11	12
HT115	flr-2	1	12		12	couldn't find
HT115	flr-2	1	13	13
HT115	flr-2	1	14	13
HT115	flr-2	1	15	13
HT115	flr-2	1	16	13
HT115	flr-2	1	17	13
HT115	flr-2	1	18	13
HT115	flr-2	1	19	13
HT115	flr-2	1	20	13
HT115	flr-2	1	21	13
HT115	flr-2	1	22	13
HT115	flr-2	1	23	13
HT115	flr-2	1	24	13
HT115	flr-2	1	25	14
HT115	flr-2	1	26	14
HT115	flr-2	1	27	14
HT115	flr-2	1	28	14
HT115	flr-2	1	29	15		close to wall
HT115	flr-2	1	30	15
HT115	flr-2	1	31	15
HT115	flr-2	1	32	16
HT115	flr-2	1	33	16
HT115	flr-2	1	34	17
HT115	flr-2	2	1	9
HT115	flr-2	2	2	10
HT115	flr-2	2	3	10
HT115	flr-2	2	4	10
HT115	flr-2	2	5	10
HT115	flr-2	2	6		10	couldn't find
HT115	flr-2	2	7		10	couldn't find
HT115	flr-2	2	8	11
HT115	flr-2	2	9	11
HT115	flr-2	2	10	11
HT115	flr-2	2	11	11
HT115	flr-2	2	12	11
HT115	flr-2	2	13	12
HT115	flr-2	2	14	12
HT115	flr-2	2	15	12
HT115	flr-2	2	16	12
HT115	flr-2	2	17	12
HT115	flr-2	2	18	12
HT115	flr-2	2	19	13
HT115	flr-2	2	20	13
HT115	flr-2	2	21	13
HT115	flr-2	2	22	13
HT115	flr-2	2	23	13
HT115	flr-2	2	24	13
HT115	flr-2	2	25	13
HT115	flr-2	2	26	14
HT115	flr-2	2	27	14
HT115	flr-2	2	28	14
HT115	flr-2	2	29	14
HT115	flr-2	2	30	14
HT115	flr-2	2	31	14
HT115	flr-2	2	32	15
HT115	flr-2	2	33	16
HT115	flr-2	3	1	9
HT115	flr-2	3	2	9
HT115	flr-2	3	3	11
HT115	flr-2	3	4	11
HT115	flr-2	3	5	11
HT115	flr-2	3	6	11
HT115	flr-2	3	7	12
HT115	flr-2	3	8	12
HT115	flr-2	3	9	12
HT115	flr-2	3	10	12
HT115	flr-2	3	11	12
HT115	flr-2	3	12	12
HT115	flr-2	3	13	13
HT115	flr-2	3	14	13
HT115	flr-2	3	15	13
HT115	flr-2	3	16	13
HT115	flr-2	3	17	13
HT115	flr-2	3	18	13
HT115	flr-2	3	19	13
HT115	flr-2	3	20	14
HT115	flr-2	3	21	14
HT115	flr-2	3	22	14
HT115	flr-2	3	23	14
HT115	flr-2	3	24	14
HT115	flr-2	3	25	15
HT115	flr-2	3	26	15
HT115	flr-2	3	27	16
HT115	flr-2	3	28	17
HT115	flr-2	3	29	17
HT115	flr-2	4	1		8
HT115	flr-2	4	2	8
HT115	flr-2	4	3	8
HT115	flr-2	4	4	9
HT115	flr-2	4	5	9
HT115	flr-2	4	6	9
HT115	flr-2	4	7	9
HT115	flr-2	4	8	9
HT115	flr-2	4	9	10
HT115	flr-2	4	10	10
HT115	flr-2	4	11	11
HT115	flr-2	4	12	11
HT115	flr-2	4	13	11
HT115	flr-2	4	14	11
HT115	flr-2	4	15	11
HT115	flr-2	4	16	11
HT115	flr-2	4	17	11
HT115	flr-2	4	18	12
HT115	flr-2	4	19	12
HT115	flr-2	4	20	12
HT115	flr-2	4	21	12
HT115	flr-2	4	22	12
HT115	flr-2	4	23	13
HT115	flr-2	4	24	13
HT115	flr-2	4	25	14
HT115	flr-2	4	26	14
HT115	flr-2	4	27	14
HT115	flr-2	4	28	14
HT115	flr-2	4	29	14
HT115	flr-2	4	30	14
HT115	flr-2	4	31	15
HT115	flr-2	5	1	8
HT115	flr-2	5	2	8
HT115	flr-2	5	3	8
HT115	flr-2	5	4	8
HT115	flr-2	5	5	9
HT115	flr-2	5	6	9
HT115	flr-2	5	7		9	couldn't find
HT115	flr-2	5	8	10
HT115	flr-2	5	9	11
HT115	flr-2	5	10	11
HT115	flr-2	5	11	12
HT115	flr-2	5	12	12
HT115	flr-2	5	13	12
HT115	flr-2	5	14	12
HT115	flr-2	5	15	12
HT115	flr-2	5	16	13
HT115	flr-2	5	17	13
HT115	flr-2	5	18	13
HT115	flr-2	5	19	13
HT115	flr-2	5	20	13
HT115	flr-2	5	21	14
HT115	flr-2	5	22	14
HT115	flr-2	5	23	14
HT115	flr-2	5	24	14
HT115	flr-2	5	25	14
HT115	flr-2	5	26	15
HT115	flr-2	5	27	15
HT115	flr-2	5	28	15
HT115	flr-2	5	29	15
HT115	flr-2	5	30	16
HT115	drl-1;flr-2	1	1		9
HT115	drl-1;flr-2	1	2		10	couldn't find
HT115	drl-1;flr-2	1	3	12
HT115	drl-1;flr-2	1	4	13
HT115	drl-1;flr-2	1	5	13
HT115	drl-1;flr-2	1	6	13
HT115	drl-1;flr-2	1	7	13
HT115	drl-1;flr-2	1	8	14
HT115	drl-1;flr-2	1	9	14
HT115	drl-1;flr-2	1	10	15
HT115	drl-1;flr-2	1	11	15
HT115	drl-1;flr-2	1	12	15
HT115	drl-1;flr-2	1	13	15
HT115	drl-1;flr-2	1	14	15
HT115	drl-1;flr-2	1	15	15
HT115	drl-1;flr-2	1	16	15
HT115	drl-1;flr-2	1	17	15
HT115	drl-1;flr-2	1	18	15
HT115	drl-1;flr-2	1	19	16
HT115	drl-1;flr-2	1	20	16
HT115	drl-1;flr-2	1	21	16
HT115	drl-1;flr-2	1	22	16
HT115	drl-1;flr-2	1	23	17
HT115	drl-1;flr-2	1	24	17
HT115	drl-1;flr-2	1	25	17
HT115	drl-1;flr-2	1	26	17
HT115	drl-1;flr-2	1	27	18
HT115	drl-1;flr-2	1	28	18
HT115	drl-1;flr-2	1	29	18
HT115	drl-1;flr-2	1	30	18
HT115	drl-1;flr-2	1	31	18
HT115	drl-1;flr-2	1	32	19
HT115	drl-1;flr-2	1	33	19
HT115	drl-1;flr-2	1	34	19
HT115	drl-1;flr-2	2	1	10
HT115	drl-1;flr-2	2	2	11
HT115	drl-1;flr-2	2	3	11
HT115	drl-1;flr-2	2	4	12
HT115	drl-1;flr-2	2	5	13
HT115	drl-1;flr-2	2	6	13
HT115	drl-1;flr-2	2	7	13
HT115	drl-1;flr-2	2	8	13
HT115	drl-1;flr-2	2	9	13
HT115	drl-1;flr-2	2	10	13
HT115	drl-1;flr-2	2	11	14
HT115	drl-1;flr-2	2	12	14
HT115	drl-1;flr-2	2	13	15
HT115	drl-1;flr-2	2	14	15
HT115	drl-1;flr-2	2	15	15
HT115	drl-1;flr-2	2	16	15
HT115	drl-1;flr-2	2	17	15
HT115	drl-1;flr-2	2	18	15
HT115	drl-1;flr-2	2	19	16
HT115	drl-1;flr-2	2	20	16
HT115	drl-1;flr-2	2	21	16
HT115	drl-1;flr-2	2	22	16
HT115	drl-1;flr-2	2	23	16
HT115	drl-1;flr-2	2	24	17
HT115	drl-1;flr-2	2	25	17
HT115	drl-1;flr-2	2	26	17
HT115	drl-1;flr-2	2	27	18
HT115	drl-1;flr-2	2	28	18
HT115	drl-1;flr-2	2	29	18
HT115	drl-1;flr-2	2	30	18
HT115	drl-1;flr-2	2	31	18
HT115	drl-1;flr-2	2	32	19
HT115	drl-1;flr-2	2	33	20
HT115	drl-1;flr-2	2	34	20
HT115	drl-1;flr-2	3	1	12
HT115	drl-1;flr-2	3	2	13
HT115	drl-1;flr-2	3	3	13
HT115	drl-1;flr-2	3	4	13
HT115	drl-1;flr-2	3	5	13
HT115	drl-1;flr-2	3	6	13
HT115	drl-1;flr-2	3	7	14
HT115	drl-1;flr-2	3	8	14
HT115	drl-1;flr-2	3	9	15
HT115	drl-1;flr-2	3	10	15
HT115	drl-1;flr-2	3	11	15
HT115	drl-1;flr-2	3	12	16
HT115	drl-1;flr-2	3	13	16
HT115	drl-1;flr-2	3	14	17
HT115	drl-1;flr-2	3	15	17
HT115	drl-1;flr-2	3	16	17
HT115	drl-1;flr-2	3	17	17
HT115	drl-1;flr-2	3	18	17
HT115	drl-1;flr-2	3	19	17
HT115	drl-1;flr-2	3	20	17
HT115	drl-1;flr-2	3	21	18
HT115	drl-1;flr-2	3	22	18
HT115	drl-1;flr-2	3	23	18
HT115	drl-1;flr-2	3	24	18
HT115	drl-1;flr-2	3	25	18
HT115	drl-1;flr-2	3	26	18
HT115	drl-1;flr-2	3	27	19
HT115	drl-1;flr-2	3	28	19
HT115	drl-1;flr-2	3	29	22
HT115	drl-1;flr-2	3	30	22
HT115	drl-1;flr-2	4	1	9
HT115	drl-1;flr-2	4	2	12
HT115	drl-1;flr-2	4	3	13
HT115	drl-1;flr-2	4	4	13
HT115	drl-1;flr-2	4	5	13
HT115	drl-1;flr-2	4	6	14
HT115	drl-1;flr-2	4	7	14
HT115	drl-1;flr-2	4	8	14
HT115	drl-1;flr-2	4	9	14
HT115	drl-1;flr-2	4	10	14
HT115	drl-1;flr-2	4	11	15
HT115	drl-1;flr-2	4	12	15
HT115	drl-1;flr-2	4	13	15
HT115	drl-1;flr-2	4	14	15
HT115	drl-1;flr-2	4	15	16
HT115	drl-1;flr-2	4	16	16
HT115	drl-1;flr-2	4	17	16
HT115	drl-1;flr-2	4	18	16
HT115	drl-1;flr-2	4	19	16
HT115	drl-1;flr-2	4	20	17
HT115	drl-1;flr-2	4	21	17
HT115	drl-1;flr-2	4	22	18
HT115	drl-1;flr-2	4	23	18
HT115	drl-1;flr-2	4	24	18
HT115	drl-1;flr-2	4	25	18
HT115	drl-1;flr-2	4	26	18
HT115	drl-1;flr-2	4	27	18
HT115	drl-1;flr-2	4	28	22
HT115	drl-1;flr-2	5	1	13
HT115	drl-1;flr-2	5	2	13
HT115	drl-1;flr-2	5	3	13
HT115	drl-1;flr-2	5	4	13
HT115	drl-1;flr-2	5	5	14
HT115	drl-1;flr-2	5	6	14
HT115	drl-1;flr-2	5	7	14
HT115	drl-1;flr-2	5	8	15
HT115	drl-1;flr-2	5	9	15
HT115	drl-1;flr-2	5	10	15
HT115	drl-1;flr-2	5	11	15
HT115	drl-1;flr-2	5	12	16
HT115	drl-1;flr-2	5	13	16
HT115	drl-1;flr-2	5	14	16
HT115	drl-1;flr-2	5	15	16
HT115	drl-1;flr-2	5	16	16
HT115	drl-1;flr-2	5	17	17
HT115	drl-1;flr-2	5	18	17
HT115	drl-1;flr-2	5	19	17
HT115	drl-1;flr-2	5	20	17
HT115	drl-1;flr-2	5	21	17
HT115	drl-1;flr-2	5	22	18
HT115	drl-1;flr-2	5	23	18
HT115	drl-1;flr-2	5	24	18
HT115	drl-1;flr-2	5	25	18
HT115	drl-1;flr-2	5	26	19
HT115	drl-1;flr-2	5	27	21
HT115	drl-1;flr-2	5	28	23
HT115	drl-1;flr-2	5	29	23
HT115	drl-1;flr-2	5	30	23
