# Supplementary material for: Opposing action of the FLR-2 glycoprotein hormone and DRL-1/FLR-4 MAP kinases balance p38-mediated growth and lipid homeostasis in C. elegans
Source: PLoS Biol. 2023 Sep 29;21(9):e3002320. doi: 10.1371/journal.pbio.3002320 (PMC10566725; doi:10.1371/journal.pbio.3002320)
Supplement: S5 Data — (XLSX) [file pbio.3002320.s020.xlsx]

## Sheet: Fig 5B
* data shown as % adults
Days	mgIs70			Mean	SEM		mgIs70; drl-1(rhd109); fshr-1(ok778)			Mean	SEM		mgIs70; drl-1(rhd109); fshr-1(rhd118)			Mean	SEM		mgIs70; drl-1(rhd109)			Mean	SEM
0	0	0	0	0	0		0	0	0	0	0		0	0	0	0	0		0	0	0	0	0
2.67	83	95	95	91	4		45	37	35	39	3.05505		15	11	10	12	1.52753		0	0	0	0	0
3	100	100	100	100	0		76	85	63	74.6667	6.38575		74	78	71	74.3333	2.02759		0	0	0	0	0
4	100	100	100	100	0		100	100	100	100	0		100	100	100	100	0		0	0	0	0	0
5	100	100	100	100	0		100	100	100	100	0		100	100	100	100	0		0	0	0	0	0

## Sheet: Fig 5C
Measurements in pixels:
	mgIs70	mgIs70;drl-1(rhd109)	mgIs70;drl-1(rhd109);fshr-1(rhd118)	mgIs70;drl-1(rhd109);fshr-1(ok778)
	91999	35310	66229	69281
	88545	39174	75590	68812
	103793	50993	65124	68056
	89565	33627	69669	77479
	87097	37188	59149	69577
	80507	43452	60686	73106
	89765	44097	64476	64153
	120273	42627	68401	73647
	81774	46838	70354	75862
	97695	53449	48880	77512
	97285	41619	54605	82325
	87957	34628	95730	68940
	95167	52605	64469	72473
	104845	54419	77606	70344
	102702	45183	55084	70240
	77608	50923	63789	91591
	112943	39086	62346	72228
	90878	43128	63996	75863
	96152	37743	62221	84264
	88545	46462	56876	79152
	108067	48902	57435	75146
	110041	51774	68639	77367
	87264	32850	71422	75780
	92907	38991	59587	88637
	100934	50116	51757	74051
	93458	37688	75248	81538
	90099	45524	74006	73239
	87993	44526	67533	78797
	89147	33306	68463	81652
	87696	46126	71220	76491
	91438.5	43774.5	64800	75463
Measurements in square microns:
	mgIs70	mgIs70;drl-1(rhd109)	mgIs70;drl-1(rhd109);fshr-1(rhd118)	mgIs70;drl-1(rhd109);fshr-1(ok778)
	71244	27344.1	51287.7	53651.2
	68569.2	30336.3	58536.9	53288
	80377.3	39489	50432	52702.6
	69359.1	26040.7	53951.7	59999.7
	67447.9	28798.4	45805	53880.4
	62344.6	33649.2	46995.2	56613.3
	69514	34148.7	49930.2	49680.1
	93139.4	33010.3	52969.7	57032.2
	63325.8	36271.3	54482.1	58747.5
	75655	41390.9	37852.7	60025.3
	75337.5	32229.8	42286.1	63752.5
	68113.9	26815.9	74133.3	53387.1
	73697.3	40737.3	49924.8	56123.1
	81192	42142.1	60098.1	54474.4
	79532.4	34989.7	42657	54393.9
	60099.6	39434.8	49398.2	70928.1
	87463.1	30268.2	48280.7	55933.4
	70375.9	33398.3	49558.5	58748.3
	74460.1	29228.2	48183.9	65254
	68569.2	35980.2	44044.8	61295.3
	83687.1	37869.7	44477.7	58193.1
	85215.8	40093.8	53154	59913
	67577.2	25439	55309.2	58684
	71947.2	30194.6	46144.2	68640.5
	78163.3	38809.8	40080.6	57345.1
	72373.9	29185.6	58272.1	63143
	69772.7	35253.8	57310.2	56716.3
	68141.8	34480.9	52297.6	61020.4
	69035.4	25792.2	53017.7	63231.3
	67911.8	35720	55152.8	59234.6
	70810	33899	50181.1	58438.5
Measurements in square mm:
	mgIs70	mgIs70;drl-1(rhd109)	mgIs70;drl-1(rhd109);fshr-1(rhd118)	mgIs70;drl-1(rhd109);fshr-1(ok778)
	0.071244	0.0273441	0.0512877	0.0536512
	0.0685692	0.0303363	0.0585369	0.053288
	0.0803773	0.039489	0.050432	0.0527026
	0.0693591	0.0260407	0.0539517	0.0599997
	0.0674479	0.0287984	0.045805	0.0538804
	0.0623446	0.0336492	0.0469952	0.0566133
	0.069514	0.0341487	0.0499302	0.0496801
	0.0931394	0.0330103	0.0529697	0.0570322
	0.0633258	0.0362713	0.0544821	0.0587475
	0.075655	0.0413909	0.0378527	0.0600253
	0.0753375	0.0322298	0.0422861	0.0637525
	0.0681139	0.0268159	0.0741333	0.0533871
	0.0736973	0.0407373	0.0499248	0.0561231
	0.081192	0.0421421	0.0600981	0.0544744
	0.0795324	0.0349897	0.042657	0.0543939
	0.0600996	0.0394348	0.0493982	0.0709281
	0.0874631	0.0302682	0.0482807	0.0559334
	0.0703759	0.0333983	0.0495585	0.0587483
	0.0744601	0.0292282	0.0481839	0.065254
	0.0685692	0.0359802	0.0440448	0.0612953
	0.0836871	0.0378697	0.0444777	0.0581931
	0.0852158	0.0400938	0.053154	0.059913
	0.0675772	0.025439	0.0553092	0.058684
	0.0719472	0.0301946	0.0461442	0.0686405
	0.0781633	0.0388098	0.0400806	0.0573451
	0.0723739	0.0291856	0.0582721	0.063143
	0.0697727	0.0352538	0.0573102	0.0567163
	0.0681418	0.0344809	0.0522976	0.0610204
	0.0690354	0.0257922	0.0530177	0.0632313
	0.0679118	0.03572	0.0551528	0.0592346
	0.07081	0.033899	0.0501811	0.0584385
25% Percentile	0.06813	0.02922	0.04606	0.05445
Median	0.07081	0.0339	0.05018	0.05844
75% Percentile	0.07851	0.0381	0.05465	0.06109

## Sheet: Fig 5E
Measurements in square mm:
	L4440; drl-1	fshr-1; drl-1	L4440; drl-1; alxIs7; sid-1	fshr-1; drl-1; alxIs7; sid-1
	0.036059	0.0518542	0.0341812	0.0501845
	0.0340903	0.0548783	0.0311727	0.0506356
	0.0345898	0.0530103	0.0346451	0.0397453
	0.0389589	0.0527246	0.0366616	0.0453731
	0.0404785	0.0551157	0.0402146	0.0501519
	0.0402449	0.0593523	0.034611	0.0518623
	0.0394832	0.0648494	0.0359871	0.0385068
	0.0404848	0.0610334	0.037879	0.0445955
	0.0362162	0.0549017	0.0418339	0.0529787
	0.0426531	0.0588631	0.0350083	0.0535234
	0.051694	0.0530595	0.0387858	0.0548278
	0.0423909	0.0607342	0.0280162	0.0463162
	0.0415775	0.0497664	0.0423318	0.0461081
	0.0382805	0.0546505	0.0327989	0.040938
	0.0361733	0.058408	0.0311812	0.0480079
	0.0393321	0.0561569	0.0364681	0.0532479
	0.0430058	0.053748	0.033437	0.0488806
	0.03614	0.0565392	0.0333573	0.0460031
	0.0387248	0.0617739	0.0379603	0.0568502
	0.039404	0.0532186	0.0319773	0.0395109
	0.0329748	0.0517202	0.0365145	0.0410911
	0.041963	0.0543961	0.0302295	0.0525473
	0.0406627	0.0549744	0.0365904	0.0449018
	0.0457849	0.0606388	0.0343423	0.0414012
	0.0349251	0.0558966	0.032246	0.0441611
	0.0414751	0.0586711	0.0405282	0.0487108
	0.0393106	0.061956	0.0365563	0.04311
	0.0366181	0.0488672	0.0347435	0.0571641
	0.0404533	0.0601233	0.0391552	0.0422451
	0.0390722	0.0529315	0.0378139	0.0428827
	0.0424028	0.0636407	0.0328702	0.0497737
	0.0418412	0.0475008	0.0363426	0.0545369
	0.0343075	0.0493352	0.0340519	0.0570243
	0.039298	0.0539879	0.0404299	0.0409998
	0.0429041	0.0631048	0.0351996	0.0429442
	0.0396976	0.065877	0.0326433	0.0518706
	0.0437261	0.0600971	0.0334951	0.0475035
	0.0457826	0.0596949	0.0293482	0.0460818
	0.0340804	0.045576	0.0400047	0.0457054
	0.047083	0.0617971	0.0359926	0.0515353
	0.0366559	0.0524456		0.0563093
	0.0394516	0.0583275		0.0368012
	0.0414537			0.0503634
	0.0322316			0.0454344
	0.0322455
	0.0435359
	0.033432
	0.0459819
	0.0424565
25% Percentile	0.03619	0.05299	0.03299	0.04299
Median	0.03948	0.05551	0.0351	0.04691
75% Percentile	0.0424	0.06025	0.03786	0.05187
