# Supplementary material for: Opposing action of the FLR-2 glycoprotein hormone and DRL-1/FLR-4 MAP kinases balance p38-mediated growth and lipid homeostasis in C. elegans
Source: PLoS Biol. 2023 Sep 29;21(9):e3002320. doi: 10.1371/journal.pbio.3002320 (PMC10566725; doi:10.1371/journal.pbio.3002320)
Supplement: S6 Data — (XLSX) [file pbio.3002320.s021.xlsx]

## Sheet: Fig 6C
PKA RNAi vit-3 Signal Intensity (Gut-Specific)				*Mean values are used for fluorescent intensity analysis, obtained from Fiji
L4440	area	mean	intden	rawintden		gsa-1	area	mean	intden	rawintden		acy-4	area	mean	intden	rawintden		fshr-1	area	mean	intden	rawintden		kin-1 (2nd gen)	area	mean	intden	rawintden
1	34992.1	477.1	1.66949e+07	121949436		1	80854.9	2609.5	210992513	1541216313		1	53114.6	725.6	3.85384e+07	281507864		1	74628.3	902.7	67366158	492082966		1	62361.5	815.6	5.08633e+07	371535921
2	38393.1	529.7	2.03352e+07	148540536		2	56697.1	1748.8	99149453	724247283		2	48860.6	946.1	4.62269e+07	337668754		2	70010.8	1228	8.59753e+07	628015200		2	57650	696.1	40131709	293146158
3	37171.1	492.4	18301252	133683360		3	76692.5	2850.8	218633790	1597032796		3	52731	1047.3	5.52254e+07	403399881		3	72141.4	1245.5	8.98493e+07	656313605		3	65105.4	1132.4	7.37253e+07	538534093
4	39798.5	554.6	2.20713e+07	161222055		4	65198.8	2576.5	167986489	1227074428		4	74534.2	1661.8	123857886	904732546		4	54506.1	957.4	5.21816e+07	381165971		4	41774.8	566.1	2.3647e+07	172732193
5	38005.4	560.6	2.13043e+07	155619791		5	65570.2	1528.6	100229482	732136464		5	50924.3	1273.9	6.48703e+07	473851904		5	64989.6	1328.2	8.6317e+07	630511184		5	420132	642.5	269926719	269926719
6	32882.7	581.7	1.9128e+07	139722062		6	77360.5	1725.4	133474808	974980335		6	49922	661.9	3.30454e+07	241383811		6	63784.2	1851.6	118100989	862680708		6	481305	855.8	411900001	411900001
7	34178.9	547.7	1.87185e+07	136731518		7	64891.4	2397	155546063	1136202068		7	43245.9	813	3.51591e+07	256823159		7	63783.8	1228.9	7.83827e+07	572554610		7	389337	953.1	371057740	371057740
8	38784	536.3	2.08009e+07	151942021		8	88019.6	2481.1	218383891	1595207384		8	64499.6	1456.2	9.39272e+07	686100852		8	55063.4	2000	110127130	804434843		8	378447	710	268711765	268711765
9	32885.4	528.6	1.7384e+07	126982850		9	73766.6	3142.7	231823357	1693377332		9	45881.4	806.4	3.70006e+07	270274918		9	56865.9	1346.9	76594804	559494551		9	523310	954.1	499284691	499284691
10	31212.5	555.6	1.73418e+07	126675243		10	73309.9	2026.6	148570564	1085248822		10	52540.4	1204.3	6.32759e+07	462205574		10	60168.8	1639.6	9.86532e+07	720622335		10	391386	770.7	301649847	301649847
11	34977.1	540.2	1.88959e+07	138026885		11	66463.6	1370.4	9.10827e+07	665323152		11	68208.2	2004.5	136721380	998695249		11	53525	1087.9	5.82279e+07	425331433		11	467128	994.1	464364558	464364558
12	36580.2	502.3	1.83738e+07	134213071		12	89350.2	2103.2	187918696	1372671261		12	56673.9	1154.3	65416486	477841388		12	54069.5	933.9	5.04967e+07	368858184		12	483606	627.8	303589923	303589923
13	53101	580.5	3.08252e+07	225165906		13	64122.6	1519.5	9.74325e+07	711705476		13	56971.9	794.7	45273939	330708101		13	60610.3	2044.9	123940695	905337434		13	394168	608.6	239878509	239878509
14	34802.3	483.9	1.68402e+07	123011211		14	65743.6	1784.6	117328592	857038657		14	60035.2	1484.5	8.91204e+07	650989032		14	57369	1467.9	8.42118e+07	615134039		14	545136	924.8	504135236	504135236
15	40120.5	571	2.29068e+07	167324927		15	82006.2	2215.5	181685033	1327136839		15	53024.7	1656.2	8.78212e+07	641498825		15	64560.4	1286.7	83069807	606791870		15	436105	657.8	286887249	286887249
16	43532.3	520.7	2.26659e+07	165565196		16	59543.7	1271.4	7.57022e+07	552974084		16	64638.8	2100.4	135767815	991729836		16	67275.9	1372.3	92324955	674397042		16	473928	929.9	440710738	440710738
17	41082.7	661.1	2.71582e+07	198380159		17	66050.4	1362.5	8.99925e+07	657359052		17	51241.4	1574	8.06521e+07	589131787		17	51176.6	811.1	4.15115e+07	303224760		17	422762	728.9	308138638	308138638
18	43254.9	586.3	2.536e+07	185245009		18	76175.8	1198.1	9.12682e+07	666677590		18	51209.4	1006.4	5.15373e+07	376459243		18	61963.1	958.2	5.93711e+07	433682320		18	417570	703.2	293632436	293632436
19	34677.5	494.6	1.71507e+07	125279049		19	72446.2	1096.4	7.94325e+07	580222914		19	64077.8	2099.3	134521576	982626556		19	63274.1	1537.9	9.73102e+07	710812062		19	461625	743.2	343067906	343067906
20	33803.5	554.3	1.87376e+07	136870562		20	53768.8	911.8	4.90279e+07	358129490		20	63463	2409.6	152917809	1117003716		20	55636.3	855.4	4.75936e+07	347652629		20	391572	852.5	333810731	333810731
21	41946.2	597.2	2.50488e+07	182971318		21	78685.6	3101.1	244015006	1782432475		21	66736.7	2815.9	187923893	1372709224		21	62981.9	1129.4	71129566	519573163		21	498108	790.5	393735383	393735383
22	39697.9	560	2.22314e+07	162391543		22	75100.6	2564.9	192627692	1407068602		22	56784.9	1612.9	9.15863e+07	669001743		22	40296	530.9	2.13932e+07	156269114		22	412566	683.2	281881505	281881505
23	39560.5	487.5	1.92844e+07	140864623		23	83471.4	1585	132300801	966404681		23	65024.4	1879.3	122203418	892647322		23	54953.7	754	4.14366e+07	302677788		23	535644	1071.7	574053063	574053063
24	41707	623	2.59829e+07	189794767		24	61385.3	1311.7	8.05207e+07	588171619		24	46755.7	1112.1	5.19954e+07	379805810		24	68352.9	863.8	59041901	431277582		24	382884	704.7	269820181	269820181
25	37277.5	510.3	1.90231e+07	138956318		25	48855.4	556.4	2.71846e+07	198572539		25	53072.3	1532.1	81311742	593949905		25	62037.1	1352.7	8.3919e+07	612994595		25	433011	854.3	369913868	369913868
26	31060.4	535.6	1.66363e+07	121521202		26	42529.4	668.5	2.84305e+07	207673351		26	46059.2	799.6	3.68278e+07	269012595		26	56091.5	961.8	5.39514e+07	394093307		26	510272	583.9	297944273	297944273
27	35565.8	561.1	1.99552e+07	145765096		27	40054.9	793.9	3.18004e+07	232289623		27	56079.4	1064.5	5.96956e+07	436052486		27	57431.9	1175.6	6.75179e+07	493191459		27	438945	761	334040421	334040421
28	42653.7	637	2.71721e+07	198481086		28	50321.6	1260.3	63420970	463264938		28	74349.8	1966.7	146225587	1068119699		28	69193.5	2277.9	157617789	1151335201		28	434817	667.3	290152516	290152516
29	38975.4	495.2	1.93e+07	140979140		29	64091	1844.3	118203986	863433057		29	54761.1	1009.4	5.52748e+07	403760525		29	58439.3	1058.2	6.184e+07	451716544		29	419007	684.9	286971118	286971118
30	34840.8	518	1.80469e+07	131825779		30	53527.4	1245.2	6.66516e+07	486863294		30	50934.9	886.7	4.51642e+07	329906688		30	51060.7	1248.5	6.37515e+07	465679061		30	535362	670.5	358956751	358956751
	25% Percentile	508.3					25% Percentile	1257					25% Percentile	931.3					25% Percentile	951.5					25% Percentile	669.7
	Median	544					Median	1655					Median	1239					Median	1228					Median	736.1
	75% Percentile	573.4					75% Percentile	2418					75% Percentile	1716					75% Percentile	1396					75% Percentile	873.1

## Sheet: Fig 6D
PKA Body Size	rhdsi42;drl-1;sid-1;alxis9
																2nd gen
L4440	fiji	mm^2		gsa-1	fiji	mm^2		acy-4	fiji	mm^2		fshr-1	fiji	mm^2		kin-1	fiji	mm^2
1	39614.3	0.0396143		1	55453	0.055453		1	57364.1	0.0573641		1	73208.9	0.0732089		1	58244.5	0.0582445
2	37235.7	0.0372357		2	50383	0.050383		2	67225.8	0.0672258		2	60317	0.060317		2	55076.9	0.0550769
3	35795	0.035795		3	62838.7	0.0628387		3	66617.2	0.0666172		3	64988.8	0.0649888		3	71403.5	0.0714035
4	48676.6	0.0486766		4	52496.6	0.0524966		4	49586	0.049586		4	53401.7	0.0534017		4	60236	0.060236
5	43434.8	0.0434348		5	60572	0.060572		5	46930.7	0.0469307		5	66281.1	0.0662811		5	72660.8	0.0726608
6	42202.2	0.0422022		6	61533.9	0.0615339		6	51282.9	0.0512829		6	78624	0.078624		6	56624	0.056624
7	39708.5	0.0397085		7	65893.5	0.0658935		7	46885.5	0.0468855		7	52223	0.052223		7	59176.5	0.0591765
8	39108.1	0.0391081		8	52640.7	0.0526407		8	46214	0.046214		8	62850.2	0.0628502		8	71789.4	0.0717894
9	38376.2	0.0383762		9	70469.1	0.0704691		9	64241.3	0.0642413		9	52099.3	0.0520993		9	63405.9	0.0634059
10	35863.1	0.0358631		10	61687.1	0.0616871		10	79816.3	0.0798163		10	73256.6	0.0732566		10	78555.4	0.0785554
11	35243.8	0.0352438		11	76448.7	0.0764487		11	56535.7	0.0565357		11	71606.2	0.0716062		11	65950.2	0.0659502
12	34260.5	0.0342605		12	70057.5	0.0700575		12	53694.9	0.0536949		12	69466.6	0.0694666		12	73318.6	0.0733186
13	36051.7	0.0360517		13	57652.4	0.0576524		13	41847.9	0.0418479		13	61210.3	0.0612103		13	55591.1	0.0555911
14	38006.7	0.0380067		14	68858.1	0.0688581		14	54103.7	0.0541037		14	64875	0.064875		14	76123.2	0.0761232
15	52676.7	0.0526767		15	62635.4	0.0626354		15	47191.6	0.0471916		15	78224.8	0.0782248		15	57607.2	0.0576072
16	33984.6	0.0339846		16	61507.3	0.0615073		16	56164.9	0.0561649		16	64486.9	0.0644869		16	74630.8	0.0746308
17	40690.7	0.0406907		17	65497.2	0.0654972		17	53926.6	0.0539266		17	53298.6	0.0532986		17	59559.9	0.0595599
18	40612.1	0.0406121		18	59241.8	0.0592418		18	57283.1	0.0572831		18	54272.4	0.0542724		18	57410.9	0.0574109
19	47689.9	0.0476899		19	77761.5	0.0777615		19	77690.5	0.0776905		19	62162.7	0.0621627		19	73598.3	0.0735983
20	48017	0.048017		20	68273.1	0.0682731		20	54813.7	0.0548137		20	52828.1	0.0528281		20	45772.9	0.0457729
21	29823	0.029823		21	52916.1	0.0529161		21	60401.6	0.0604016		21	62089.6	0.0620896		21	56508.6	0.0565086
22	36487.1	0.0364871		22	47453.1	0.0474531		22	37362.2	0.0373622		22	64707	0.064707		22	67448	0.067448
23	42880	0.04288		23	49276.7	0.0492767		23	68076.7	0.0680767		23	75249.7	0.0752497		23	66327.2	0.0663272
24	32762.9	0.0327629		24	57067.2	0.0570672		24	47000.5	0.0470005		24	69201.3	0.0692013		24	53533.8	0.0535338
25	42151	0.042151		25	39146.3	0.0391463		25	69460	0.06946		25	58067.6	0.0580676		25	58230.7	0.0582307
26	29934.7	0.0299347		26	68962.3	0.0689623		26	73241.8	0.0732418		26	50456.1	0.0504561		26	66714.9	0.0667149
27	37425.9	0.0374259		27	62141	0.062141		27	54545.6	0.0545456		27	68532	0.068532		27	59635	0.059635
28	40969.7	0.0409697		28	52789.3	0.0527893		28	63842.2	0.0638422		28	62576.3	0.0625763		28	64551	0.064551
29	42118.1	0.0421181		29	50692.6	0.0506926		29	57234.7	0.0572347		29	48861.4	0.0488614		29	61967.6	0.0619676
30	38148.7	0.0381487		30	55178.9	0.0551789		30	53141.7	0.0531417		30	62096.9	0.0620969		30	54362.3	0.0543623
	25% Percentile	0.03585			25% Percentile	0.05275			25% Percentile	0.04899			25% Percentile	0.05405			25% Percentile	0.05721
	Median	0.03874			Median	0.06104			Median	0.05549			Median	0.06271			Median	0.0611
	75% Percentile	0.04216			75% Percentile	0.06649			75% Percentile	0.06484			75% Percentile	0.06927			75% Percentile	0.0715

## Sheet: Fig 6E
resi5 drl-1RNAi -aux							resi5 drl-1RNAi +aux							resi5 L4440 -aux							resi5 L4440 +aux							resi7 drl-1RNAi -aux							resi7 drl-1RNAi +aux							resi7 L4440 -aux							resi7 L4440 +aux
	area	mean gray	IntDent	Raw IntDent	area mm^2			area	mean gray	IntDent	Raw IntDent	area mm^2			area	mean gray	IntDent	Raw IntDent	area mm^2			area	mean gray	IntDent	Raw IntDent	area mm^2			area	mean gray	IntDent	Raw IntDent	area mm^2			area	mean gray	IntDent	Raw IntDent	area mm^2			area	mean gray	IntDent	Raw IntDent	area mm^2
1	57286	982	56231943	410751958	0.057286		1	73917	3658	270400503	1975168027	0.073917		1	85133	7724	657533265	4803018733	0.085133		1	75277	5737	431842918	3154440596	0.075277		1	55746	1012	56429879	412197798	0.055746		1	58110	1274	74036044	540803826	0.05811		1	80726	8299	669917880	4893483420	0.080726		1
2	62036	2284	141667981	1034828203	0.062036		2	72652	4381	318255624	2324730632	0.072652		2	93063	6866	638943966	4667231306	0.093063		2	87488	5606	490465850	3582657782	0.087488		2	69531	988	68706068	501870478	0.069531		2	55054	1411	77683232	567445086	0.055054		2	79242	8422	667370623	4874876719	0.079242		2
3	65815	2326	153056302	1118015353	0.065815		3	63796	5911	377101394	2754575558	0.063796		3	86799	6974	605361703	4421926247	0.086799		3	87438	6218	543677873	3971350425	0.087438		3	60998	959	58483720	427200291	0.060998		3	64152	1592	102144784	746126982	0.064152		3	76266	8660	660464124	4824427495	0.076266		3
4	65084	1071	69684345	509016399	0.065084		4	69642	5593	389503549	2845168366	0.069642		4	84429	6935	585513913	4276946041	0.084429		4	76411	5548	423893437	3096372808	0.076411		4	56250	1357	76323704	557514275	0.05625		4	70520	1355	95533252	697832371	0.07052		4	86572	7862	680617656	4971641020	0.086572		4
5	68143	1256	85619618	625417224	0.068143		5	73099	3225	235753504	1722085490	0.073099		5	76257	6337	483271421	3530105342	0.076257		5	73053	6788	495891595	3622290684	0.073053		5	65446	2238	146451581	1069770496	0.065446		5	61627	1155	71174112	519898556	0.061627		5	77672	7749	601892570	4396585607	0.077672		5
6	60835	1434	87228859	637172087	0.060835		6	64039	4711	301711463	2203882128	0.064039		6	96678	7255	701363141	5123178535	0.096678		6	75885	7321	555547755	4058055189	0.075885		6	56875	1967	111886330	817285096	0.056875		6	64048	1598	102319173	747400825	0.064048		6	77691	7946	617366102	4509613604	0.077691		6
7	63632	1103	70217373	512909959	0.063632		7	74043	3358	248620097	1816070832	0.074043		7	92414	3549	327935855	2395440871	0.092414		7	81998	6745	553073954	4039985054	0.081998		7	61306	2049	125595232	917423173	0.061306		7	44403	698	30979111	226290072	0.044403		7	78224	8205	641845348	4688424749	0.078224		7
8	68615	1676	114996106	840000776	0.068615		8	81004	3603	291872354	2132011355	0.081004		8	83436	7374	615293035	4494470671	0.083436		8	86845	5887	511257445	3734532105	0.086845		8	67023	2637	176742123	1291030846	0.067023		8	54354	882	47922349	350053680	0.054354		8	70694	5231	369780842	2701101842	0.070694		8
9	58971	2384	140587022	1026932227	0.058971		9	72745	4853	353030221	2578745222	0.072745		9	88149	6891	607438037	4437093036	0.088149		9	73667	6666	491044670	3586885828	0.073667		9	66589	1847	122986142	898364807	0.066589		9	49654	1500	74487543	544101851	0.049654		9	87476	7303	638872203	4666707111	0.087476		9
10	68834	2293	157826528	1152859954	0.068834		10	72942	5433	396275296	2894633282	0.072942		10	76781	6519	500566430	3656438493	0.076781		10	79095	6306	498795160	3643500075	0.079095		10	43858	1058	46381355	338797332	0.043858		10	56236	894	50261537	367140522	0.056236		10	58751	4835	284035634	2074767228	0.058751		10
11	55208	2197	121279926	885901579	0.055208		11	71166	4802	341719881	2496127695	0.071166		11	83983	6867	576679679	4212415482	0.083983		11	78337	6814	533753786	3898858916	0.078337		11	59883	2033	121727448	889170549	0.059883		11	53247	1105	58838977	429795301	0.053247		11	83356	8226	685654525	5008433345	0.083356		11
12	51127	2067	105682413	771967958	0.051127		12	68070	4169	283785955	2072943425	0.06807		12	89059	7708	686482119	5014478592	0.089059		12	94567	5691	538205827	3931379307	0.094567		12	54847	1558	85470718	624329572	0.054847		12	60804	1322	80382584	587162779	0.060804		12	82994	7821	649089464	4741340134	0.082994		12
13	61391	1816	111479182	814311045	0.061391		13	57487	5510	316754356	2313764470	0.057487		13	78467	7768	609514608	4452261563	0.078467		13	80491	6765	544557922	3977778831	0.080491		13	64648	2445	158061275	1154574691	0.064648		13	45745	1042	47667019	348188599	0.045745		13	96906	7651	741459084	5416063431	0.096906		13
14	62640	2173	136112724	994249261	0.06264		14	57189	3373	192910100	1409131481	0.057189		14	78995	7224	570640663	4168302868	0.078995		14	76672	6283	481756027	3519035990	0.076672		14	58961	1643	96897463	707797394	0.058961		14	49325	1431	70603998	515734096	0.049325		14	78643	9044	711257050	5195449599	0.078643		14
15	58669	1741	102150103	746165839	0.058669		15	68094	4247	289200382	2112493657	0.068094		15	75115	7179	539281234	3939234728	0.075115		15	90762	6349	576222712	4209077513	0.090762		15	68791	1903	130898159	956158939	0.068791		15	46000	1090	50142147	366268421	0.046		15	79587	8552	680623183	4971681395	0.079587		15
16	56905	2060	117251444	856475121	0.056905		16	65552	4315	282840830	2066039662	0.065552		16	89242	6977	622669423	4548352250	0.089242		16	85164	6308	537242569	3924343088	0.085164		16	66712	2177	145204657	1060662215	0.066712		16	51552	1340	69054373	504414704	0.051552		16	77860	9204	716612886	5234571848	0.07786		16
17	52559	2193	115269268	841996115	0.052559		17	62748	3291	206528013	1508604914	0.062748		17	86612	7540	653072895	4770437510	0.086612		17	86752	6322	548448803	4006200165	0.086752		17	65015	2174	141345072	1032469482	0.065015		17	43470	738	32072357	234275803	0.04347		17	80079	8256	661118513	4829207548	0.080079		17
18	53063	1865	98979988	723009406	0.053063		18	58448	3174	185496839	1354980559	0.058448		18	80155	7882	631765791	4614797596	0.080155		18	83752	5197	435218498	3179097868	0.083752		18	60853	2513	152912148	1116962365	0.060853		18	53944	1345	72552486	529967026	0.053944		18	76207	9208	701690375	5125568844	0.076207		18
19	46660	1257	58664514	428520921	0.04666		19	66824	2691	179849502	1313729015	0.066824		19	89889	8480	762270791	5568084664	0.089889		19	88692	6455	572477777	4181722255	0.088692		19	56814	2011	114269747	834695012	0.056814		19	54750	1418	77645309	567168075	0.05475		19	93571	8123	760057128	5551914743	0.093571		19
20	59010	1910	112737391	823501762	0.05901		20	74160	3770	279555313	2042040272	0.07416		20	88057	7616	670622405	4898629691	0.088057		20	84246	6139	517162449	3777665807	0.084246		20	54939	1619	88925718	649566970	0.054939		20	58081	1366	79346206	579592450	0.058081		20	91380	7554	690245553	5041968978	0.09138		20
21	55686	2309	128559543	939076279	0.055686		21	67947	4502	305874620	2234292327	0.067947		21	86401	6861	592819106	4330307570	0.086401		21	88180	5078	447744350	3270594230	0.08818		21	60238	1954	117690732	859683946	0.060238		21	44483	733	32624795	238311137	0.044483		21	84652	8663	733356908	5356880265	0.084652		21
22	58189	2024	117771315	860272570	0.058189		22	72953	4817	351408124	2566896452	0.072953		22	84460	7437	628138404	4588300980	0.08446		22	75800	6604	500597745	3656667239	0.0758		22	49903	1842	91906764	671342322	0.049903		22	55807	1353	75481601	551363046	0.055807		22	84813	7985	677195140	4946640907	0.084813		22
23	58503	2267	132624339	968768000	0.058503		23	77425	3715	287604504	2100836405	0.077425		23	86206	7741	667297055	4874339337	0.086206		23	82864	7194	596113675	4354373086	0.082864		23	54079	1885	101962888	744798302	0.054079		23	60319	1323	79777886	582745697	0.060319		23	81784	8351	682956116	4988722542	0.081784		23
24	55407	1942	107582661	785848512	0.055407		24	77747	3691	286977028	2096252942	0.077747		24	83178	6741	560686900	4095594591	0.083178		24	78007	6296	491131488	3587520000	0.078007		24	70912	1975	140021499	1022801307	0.070912		24	48164	626	30131852	220101182	0.048164		24	68726	9387	645149687	4712561632	0.068726		24
25	50924	1520	77398676	565366515	0.050924		25	76773	4251	326330760	2383716289	0.076773		25	91419	7097	648786271	4739125430	0.091419		25	88098	6268	552176624	4033430413	0.088098		25	71454	1641	117288305	856744377	0.071454		25	60365	1032	62300700	455081811	0.060365		25	76042	8589	653113161	4770731639	0.076042		25
26	65350	1833	119764414	874831364	0.06535		26	82094	4446	364987503	2666088410	0.082094		26	99723	5165	515055917	3762278429	0.099723		26	86768	6616	574082532	4193444352	0.086768		26	60704	2068	125525080	916910739	0.060704		26	33851	675	22864748	167017885	0.033851		26	86383	7846	677736037	4950591943	0.086383		26
27	57013	2172	123811982	904397240	0.057013		27	77002	4094	315270228	2302923507	0.077002		27	76765	7276	558566166	4080103474	0.076765		27	81245	6471	525767444	3840521871	0.081245		27	66839	1789	119583979	873513357	0.066839		27	60399	1477	89204267	651601655	0.060399		27	74494	5691	423943659	3096739655	0.074494		27
28	62447	2350	146720095	1071731884	0.062447		28	69845	4502	314418892	2296704834	0.069845		28	86470	6384	552044871	4032468011	0.08647		28	86405	4046	349627348	2553888593	0.086405		28	63325	2081	131755797	962423646	0.063325		28	46638	711	33182450	242384585	0.046638		28	72244	6946	501780540	3665307083	0.072244		28
29	55183	2560	141263508	1031873690	0.055183		29	66133	3690	244008019	1782381440	0.066133		29	93079	6679	621678647	4541115022	0.093079		29	87447	6447	563758459	4118031107	0.087447		29	59397	2078	123426034	901578039	0.059397		29	56867	1279	72742819	531357331	0.056867		29	74975	8721	653842679	4776060473	0.074975		29
30	75665	1760	133137421	972515861	0.075665		30	88881	4128	366904424	2680090754	0.088881		30	77815	6658	518118969	3784652806	0.077815		30	84347	6147	518445893	3787040856	0.084347		30	50241	1442	72457322	529271891	0.050241		30	48243	1461	70489075	514894628	0.048243		30	78807	7473	588957810	4302102341	0.078807		30
	25% Percentile	1637						25% Percentile	3644						25% Percentile	6726						25% Percentile	5850						25% Percentile	1604						25% Percentile	891						25% Percentile	7627
	Median	1983						Median	4208						Median	7037						Median	6307						Median	1929						Median	1301						Median	8164
	75% Percentile	2271						75% Percentile	4734						75% Percentile	7559						75% Percentile	6629						75% Percentile	2079						75% Percentile	1413						75% Percentile	8607
[truncated: 5 more columns]

## Sheet: Fig 6F
resi5 drl-1RNAi -aux							resi5 drl-1RNAi +aux							resi5 L4440 -aux							resi5 L4440 +aux							resi7 drl-1RNAi -aux							resi7 drl-1RNAi +aux							resi7 L4440 -aux							resi7 L4440 +aux
	area	mean gray	IntDent	Raw IntDent	area mm^2			area	mean gray	IntDent	Raw IntDent	area mm^2			area	mean gray	IntDent	Raw IntDent	area mm^2			area	mean gray	IntDent	Raw IntDent	area mm^2			area	mean gray	IntDent	Raw IntDent	area mm^2			area	mean gray	IntDent	Raw IntDent	area mm^2			area	mean gray	IntDent	Raw IntDent	area mm^2
1	57286	982	56231943	410751958	0.057286		1	73917	3658	270400503	1975168027	0.073917		1	85133	7724	657533265	4803018733	0.085133		1	75277	5737	431842918	3154440596	0.075277		1	55746	1012	56429879	412197798	0.055746		1	58110	1274	74036044	540803826	0.05811		1	80726	8299	669917880	4893483420	0.080726		1
2	62036	2284	141667981	1034828203	0.062036		2	72652	4381	318255624	2324730632	0.072652		2	93063	6866	638943966	4667231306	0.093063		2	87488	5606	490465850	3582657782	0.087488		2	69531	988	68706068	501870478	0.069531		2	55054	1411	77683232	567445086	0.055054		2	79242	8422	667370623	4874876719	0.079242		2
3	65815	2326	153056302	1118015353	0.065815		3	63796	5911	377101394	2754575558	0.063796		3	86799	6974	605361703	4421926247	0.086799		3	87438	6218	543677873	3971350425	0.087438		3	60998	959	58483720	427200291	0.060998		3	64152	1592	102144784	746126982	0.064152		3	76266	8660	660464124	4824427495	0.076266		3
4	65084	1071	69684345	509016399	0.065084		4	69642	5593	389503549	2845168366	0.069642		4	84429	6935	585513913	4276946041	0.084429		4	76411	5548	423893437	3096372808	0.076411		4	56250	1357	76323704	557514275	0.05625		4	70520	1355	95533252	697832371	0.07052		4	86572	7862	680617656	4971641020	0.086572		4
5	68143	1256	85619618	625417224	0.068143		5	73099	3225	235753504	1722085490	0.073099		5	76257	6337	483271421	3530105342	0.076257		5	73053	6788	495891595	3622290684	0.073053		5	65446	2238	146451581	1069770496	0.065446		5	61627	1155	71174112	519898556	0.061627		5	77672	7749	601892570	4396585607	0.077672		5
6	60835	1434	87228859	637172087	0.060835		6	64039	4711	301711463	2203882128	0.064039		6	96678	7255	701363141	5123178535	0.096678		6	75885	7321	555547755	4058055189	0.075885		6	56875	1967	111886330	817285096	0.056875		6	64048	1598	102319173	747400825	0.064048		6	77691	7946	617366102	4509613604	0.077691		6
7	63632	1103	70217373	512909959	0.063632		7	74043	3358	248620097	1816070832	0.074043		7	92414	3549	327935855	2395440871	0.092414		7	81998	6745	553073954	4039985054	0.081998		7	61306	2049	125595232	917423173	0.061306		7	44403	698	30979111	226290072	0.044403		7	78224	8205	641845348	4688424749	0.078224		7
8	68615	1676	114996106	840000776	0.068615		8	81004	3603	291872354	2132011355	0.081004		8	83436	7374	615293035	4494470671	0.083436		8	86845	5887	511257445	3734532105	0.086845		8	67023	2637	176742123	1291030846	0.067023		8	54354	882	47922349	350053680	0.054354		8	70694	5231	369780842	2701101842	0.070694		8
9	58971	2384	140587022	1026932227	0.058971		9	72745	4853	353030221	2578745222	0.072745		9	88149	6891	607438037	4437093036	0.088149		9	73667	6666	491044670	3586885828	0.073667		9	66589	1847	122986142	898364807	0.066589		9	49654	1500	74487543	544101851	0.049654		9	87476	7303	638872203	4666707111	0.087476		9
10	68834	2293	157826528	1152859954	0.068834		10	72942	5433	396275296	2894633282	0.072942		10	76781	6519	500566430	3656438493	0.076781		10	79095	6306	498795160	3643500075	0.079095		10	43858	1058	46381355	338797332	0.043858		10	56236	894	50261537	367140522	0.056236		10	58751	4835	284035634	2074767228	0.058751		10
11	55208	2197	121279926	885901579	0.055208		11	71166	4802	341719881	2496127695	0.071166		11	83983	6867	576679679	4212415482	0.083983		11	78337	6814	533753786	3898858916	0.078337		11	59883	2033	121727448	889170549	0.059883		11	53247	1105	58838977	429795301	0.053247		11	83356	8226	685654525	5008433345	0.083356		11
12	51127	2067	105682413	771967958	0.051127		12	68070	4169	283785955	2072943425	0.06807		12	89059	7708	686482119	5014478592	0.089059		12	94567	5691	538205827	3931379307	0.094567		12	54847	1558	85470718	624329572	0.054847		12	60804	1322	80382584	587162779	0.060804		12	82994	7821	649089464	4741340134	0.082994		12
13	61391	1816	111479182	814311045	0.061391		13	57487	5510	316754356	2313764470	0.057487		13	78467	7768	609514608	4452261563	0.078467		13	80491	6765	544557922	3977778831	0.080491		13	64648	2445	158061275	1154574691	0.064648		13	45745	1042	47667019	348188599	0.045745		13	96906	7651	741459084	5416063431	0.096906		13
14	62640	2173	136112724	994249261	0.06264		14	57189	3373	192910100	1409131481	0.057189		14	78995	7224	570640663	4168302868	0.078995		14	76672	6283	481756027	3519035990	0.076672		14	58961	1643	96897463	707797394	0.058961		14	49325	1431	70603998	515734096	0.049325		14	78643	9044	711257050	5195449599	0.078643		14
15	58669	1741	102150103	746165839	0.058669		15	68094	4247	289200382	2112493657	0.068094		15	75115	7179	539281234	3939234728	0.075115		15	90762	6349	576222712	4209077513	0.090762		15	68791	1903	130898159	956158939	0.068791		15	46000	1090	50142147	366268421	0.046		15	79587	8552	680623183	4971681395	0.079587		15
16	56905	2060	117251444	856475121	0.056905		16	65552	4315	282840830	2066039662	0.065552		16	89242	6977	622669423	4548352250	0.089242		16	85164	6308	537242569	3924343088	0.085164		16	66712	2177	145204657	1060662215	0.066712		16	51552	1340	69054373	504414704	0.051552		16	77860	9204	716612886	5234571848	0.07786		16
17	52559	2193	115269268	841996115	0.052559		17	62748	3291	206528013	1508604914	0.062748		17	86612	7540	653072895	4770437510	0.086612		17	86752	6322	548448803	4006200165	0.086752		17	65015	2174	141345072	1032469482	0.065015		17	43470	738	32072357	234275803	0.04347		17	80079	8256	661118513	4829207548	0.080079		17
18	53063	1865	98979988	723009406	0.053063		18	58448	3174	185496839	1354980559	0.058448		18	80155	7882	631765791	4614797596	0.080155		18	83752	5197	435218498	3179097868	0.083752		18	60853	2513	152912148	1116962365	0.060853		18	53944	1345	72552486	529967026	0.053944		18	76207	9208	701690375	5125568844	0.076207		18
19	46660	1257	58664514	428520921	0.04666		19	66824	2691	179849502	1313729015	0.066824		19	89889	8480	762270791	5568084664	0.089889		19	88692	6455	572477777	4181722255	0.088692		19	56814	2011	114269747	834695012	0.056814		19	54750	1418	77645309	567168075	0.05475		19	93571	8123	760057128	5551914743	0.093571		19
20	59010	1910	112737391	823501762	0.05901		20	74160	3770	279555313	2042040272	0.07416		20	88057	7616	670622405	4898629691	0.088057		20	84246	6139	517162449	3777665807	0.084246		20	54939	1619	88925718	649566970	0.054939		20	58081	1366	79346206	579592450	0.058081		20	91380	7554	690245553	5041968978	0.09138		20
21	55686	2309	128559543	939076279	0.055686		21	67947	4502	305874620	2234292327	0.067947		21	86401	6861	592819106	4330307570	0.086401		21	88180	5078	447744350	3270594230	0.08818		21	60238	1954	117690732	859683946	0.060238		21	44483	733	32624795	238311137	0.044483		21	84652	8663	733356908	5356880265	0.084652		21
22	58189	2024	117771315	860272570	0.058189		22	72953	4817	351408124	2566896452	0.072953		22	84460	7437	628138404	4588300980	0.08446		22	75800	6604	500597745	3656667239	0.0758		22	49903	1842	91906764	671342322	0.049903		22	55807	1353	75481601	551363046	0.055807		22	84813	7985	677195140	4946640907	0.084813		22
23	58503	2267	132624339	968768000	0.058503		23	77425	3715	287604504	2100836405	0.077425		23	86206	7741	667297055	4874339337	0.086206		23	82864	7194	596113675	4354373086	0.082864		23	54079	1885	101962888	744798302	0.054079		23	60319	1323	79777886	582745697	0.060319		23	81784	8351	682956116	4988722542	0.081784		23
24	55407	1942	107582661	785848512	0.055407		24	77747	3691	286977028	2096252942	0.077747		24	83178	6741	560686900	4095594591	0.083178		24	78007	6296	491131488	3587520000	0.078007		24	70912	1975	140021499	1022801307	0.070912		24	48164	626	30131852	220101182	0.048164		24	68726	9387	645149687	4712561632	0.068726		24
25	50924	1520	77398676	565366515	0.050924		25	76773	4251	326330760	2383716289	0.076773		25	91419	7097	648786271	4739125430	0.091419		25	88098	6268	552176624	4033430413	0.088098		25	71454	1641	117288305	856744377	0.071454		25	60365	1032	62300700	455081811	0.060365		25	76042	8589	653113161	4770731639	0.076042		25
26	65350	1833	119764414	874831364	0.06535		26	82094	4446	364987503	2666088410	0.082094		26	99723	5165	515055917	3762278429	0.099723		26	86768	6616	574082532	4193444352	0.086768		26	60704	2068	125525080	916910739	0.060704		26	33851	675	22864748	167017885	0.033851		26	86383	7846	677736037	4950591943	0.086383		26
27	57013	2172	123811982	904397240	0.057013		27	77002	4094	315270228	2302923507	0.077002		27	76765	7276	558566166	4080103474	0.076765		27	81245	6471	525767444	3840521871	0.081245		27	66839	1789	119583979	873513357	0.066839		27	60399	1477	89204267	651601655	0.060399		27	74494	5691	423943659	3096739655	0.074494		27
28	62447	2350	146720095	1071731884	0.062447		28	69845	4502	314418892	2296704834	0.069845		28	86470	6384	552044871	4032468011	0.08647		28	86405	4046	349627348	2553888593	0.086405		28	63325	2081	131755797	962423646	0.063325		28	46638	711	33182450	242384585	0.046638		28	72244	6946	501780540	3665307083	0.072244		28
29	55183	2560	141263508	1031873690	0.055183		29	66133	3690	244008019	1782381440	0.066133		29	93079	6679	621678647	4541115022	0.093079		29	87447	6447	563758459	4118031107	0.087447		29	59397	2078	123426034	901578039	0.059397		29	56867	1279	72742819	531357331	0.056867		29	74975	8721	653842679	4776060473	0.074975		29
30	75665	1760	133137421	972515861	0.075665		30	88881	4128	366904424	2680090754	0.088881		30	77815	6658	518118969	3784652806	0.077815		30	84347	6147	518445893	3787040856	0.084347		30	50241	1442	72457322	529271891	0.050241		30	48243	1461	70489075	514894628	0.048243		30	78807	7473	588957810	4302102341	0.078807		30
				25% Percentile	0.05536						25% Percentile	0.06599						25% Percentile	0.07987						25% Percentile	0.07767						25% Percentile	0.05612						25% Percentile	0.04778						25% Percentile	0.07617
				Median	0.05882						Median	0.07191						Median	0.0863						Median	0.084						Median	0.06078						Median	0.05455						Median	0.07902
				75% Percentile	0.064						75% Percentile	0.07481						75% Percentile	0.0894						75% Percentile	0.08744						75% Percentile	0.06662						75% Percentile	0.06033						75% Percentile	0.08469
[truncated: 5 more columns]
