# Supplementary material for: Opposing action of the FLR-2 glycoprotein hormone and DRL-1/FLR-4 MAP kinases balance p38-mediated growth and lipid homeostasis in C. elegans
Source: PLoS Biol. 2023 Sep 29;21(9):e3002320. doi: 10.1371/journal.pbio.3002320 (PMC10566725; doi:10.1371/journal.pbio.3002320)
Supplement: S7 Data — (XLSX) [file pbio.3002320.s022.xlsx]

## Sheet: Fig 7B
Body size in mm^2
	drl-1; L4440 RNAi	drl-1; pmk-1 RNAi
	0.0397706	0.061762
	0.039926	0.0510708
	0.040865	0.0576268
	0.0428181	0.0578637
	0.0430835	0.0589406
	0.0409874	0.0507751
	0.0371701	0.0635513
	0.0409776	0.0531869
	0.0381806	0.051963
	0.0409859	0.0607899
	0.0379063	0.0605079
	0.0389105	0.0535416
	0.0412291	0.0535499
	0.0353558	0.0661571
	0.0365692	0.0619893
	0.0331515	0.0552842
	0.0389089	0.0583446
	0.0355173	0.0524211
	0.0341168	0.0625616
	0.0345265	0.0604271
	0.0362512	0.067487
	0.0381362	0.0576506
	0.0299382	0.0513433
	0.0415939	0.0542367
	0.0418293	0.0604448
	0.0443846	0.0652488
	0.0385643	0.053839
	0.0359318	0.0554063
	0.0345485	0.0506704
	0.0377905	0.0573791
	0.0396273	0.048842
	0.0393858	0.0601612
	0.0469074	0.0573887
	0.0361183	0.0522019
	0.0385557	0.0641791
	0.0410777	0.0636762
	0.0349935	0.0586348
	0.0407949	0.0518648
	0.0364034	0.0468872
	0.0428945	0.0634847
	0.0383249	0.0573728
	0.037734	0.0566721
		0.0533438
		0.0658538
		0.0599447
		0.0570897
		0.0637792
		0.0568028
		0.0607087
Median	0.03856	0.0576268
25th Percentile	0.036218	0.0534427
75th Percentile	0.0409863	0.061276

## Sheet: Fig 7C
**sid-1;alxis9;drl-1(rhd109) all hatched overnight at room temp and dropped ~24 hours after egg prep**	Day 1	Day 2	Day 3	Day 4	Day 5	Day 6	Day 7
Replicate 1
L4440 (430 animals total)	0	0	0	0	0.0209302	0.132558	0.316279
pmk-1 (563 animals total)	0	0	0	0.984014	1	1	1
Replicate 2
L4440 (275 animals total)	0	0	0	0	0.0327273	0.338182	0.570909
pmk-1 (272 animals total)	0	0	0.154412	0.599265	0.6875	0.705882	0.720588
Replicate 3
L4440 (264 animals total)	0	0	0	0	0	0.253788	0.530303
pmk-1 (302 animals total)	0	0	0.18543	0.586093	0.635762	0.639073	0.652318
L4440 Summary Data	Day 1	Day 2	Day 3	Day 4	Day 5	Day 6	Day 7
Mean	0	0	0	0	0.0178858	0.241509	0.472497
SEM	0	0	0	0	0.00956939	0.0596751	0.0789837
pmk-1 RNAi Summary Data	Day 1	Day 2	Day 3	Day 4	Day 5	Day 6	Day 7
Mean	0	0	0.113281	0.723124	0.774421	0.781652	0.790969
SEM	0	0	0.0573438	0.130501	0.113774	0.110865	0.106358

## Sheet: Fig 7D
resi5; drl-1(rhd203) -aux				resi5; drl-1(rhd203) +aux				resi5; drl-1(rhd203); flr-2(rhd117) -aux				resi5; drl-1(rhd203); flr-2(rhd117) +aux				resi5; drl-1(rhd203); pmk-1(km25) -aux				resi5; drl-1(rhd203); pmk-1(km25) +aux				resi5; drl-1(rhd203); tir-1(qd4) -aux				resi5; drl-1(rhd203); tir-1(qd4) +aux
	fiji	mm^2			fiji	mm^2			fiji	mm^2			fiji	mm^2			fiji	mm^2			fiji	mm^2			fiji	mm^2			fiji	mm^2
1	96090	0.09609		1	46411	0.046411		1	90942	0.090942		1	89804	0.089804		1	121574	0.121574		1	56771	0.056771		1	124702	0.124702		1	62372	0.062372
2	90867	0.090867		2	48987	0.048987		2	80400	0.0804		2	80760	0.08076		2	120621	0.120621		2	68844	0.068844		2	106144	0.106144		2	62320	0.06232
3	101541	0.101541		3	33599	0.033599		3	77693	0.077693		3	100843	0.100843		3	129841	0.129841		3	60277	0.060277		3	103391	0.103391		3	67154	0.067154
4	102783	0.102783		4	38505	0.038505		4	75747	0.075747		4	97667	0.097667		4	131074	0.131074		4	58099	0.058099		4	120373	0.120373		4	63095	0.063095
5	100138	0.100138		5	39674	0.039674		5	79069	0.079069		5	89997	0.089997		5	124777	0.124777		5	60917	0.060917		5	116885	0.116885		5	61258	0.061258
6	89314	0.089314		6	36671	0.036671		6	74095	0.074095		6	88977	0.088977		6	125809	0.125809		6	64875	0.064875		6	123655	0.123655		6	71467	0.071467
7	102930	0.10293		7	32733	0.032733		7	80904	0.080904		7	89544	0.089544		7	117604	0.117604		7	62579	0.062579		7	98888	0.098888		7	63073	0.063073
8	92730	0.09273		8	29935	0.029935		8	82621	0.082621		8	88691	0.088691		8	109568	0.109568		8	56061	0.056061		8	113345	0.113345		8	63254	0.063254
9	86115	0.086115		9	33495	0.033495		9	79867	0.079867		9	97852	0.097852		9	99126	0.099126		9	62171	0.062171		9	112749	0.112749		9	60068	0.060068
10	95228	0.095228		10	35528	0.035528		10	94938	0.094938		10	99725	0.099725		10	101935	0.101935		10	53568	0.053568		10	116572	0.116572		10	66131	0.066131
11	84396	0.084396		11	50642	0.050642		11	94713	0.094713		11	88998	0.088998		11	93697	0.093697		11	56412	0.056412		11	108603	0.108603		11	61840	0.06184
12	82566	0.082566		12	41787	0.041787		12	104029	0.104029		12	87806	0.087806		12	110200	0.1102		12	56882	0.056882		12	118315	0.118315		12	69633	0.069633
13	82089	0.082089		13	49098	0.049098		13	95641	0.095641		13	89034	0.089034		13	92230	0.09223		13	54285	0.054285		13	115954	0.115954		13	59683	0.059683
14	83874	0.083874		14	48093	0.048093		14	101008	0.101008		14	84725	0.084725		14	95268	0.095268		14	60528	0.060528		14	98442	0.098442		14	46485	0.046485
15	88513	0.088513		15	53239	0.053239		15	110252	0.110252		15	93209	0.093209		15	109186	0.109186		15	47135	0.047135		15	108015	0.108015		15	70673	0.070673
16	81455	0.081455		16	51758	0.051758		16	97442	0.097442		16	109294	0.109294		16	102420	0.10242		16	59996	0.059996		16	103409	0.103409		16	70821	0.070821
17	93369	0.093369		17	48961	0.048961		17	86246	0.086246		17	98924	0.098924		17	99950	0.09995		17	57308	0.057308		17	109200	0.1092		17	64548	0.064548
18	94034	0.094034		18	36475	0.036475		18	82536	0.082536		18	103122	0.103122		18	83674	0.083674		18	72684	0.072684		18	108065	0.108065		18	62627	0.062627
19	86712	0.086712		19	38126	0.038126		19	86143	0.086143		19	79368	0.079368		19	91230	0.09123		19	55932	0.055932		19	102713	0.102713		19	70466	0.070466
20	80411	0.080411		20	38908	0.038908		20	81797	0.081797		20	105548	0.105548		20	98066	0.098066		20	56990	0.05699		20	124512	0.124512		20	67658	0.067658
21	86045	0.086045		21	30397	0.030397		21	80532	0.080532		21	93321	0.093321		21	98356	0.098356		21	65834	0.065834		21	112337	0.112337		21	68783	0.068783
22	79663	0.079663		22	25042	0.025042		22	92049	0.092049		22	105636	0.105636		22	72707	0.072707		22	57189	0.057189		22	136830	0.13683		22	56539	0.056539
23	97989	0.097989		23	42133	0.042133		23	91219	0.091219		23	88214	0.088214		23	94778	0.094778		23	58121	0.058121		23	110057	0.110057		23	63313	0.063313
24	94966	0.094966		24	40832	0.040832		24	101742	0.101742		24	101403	0.101403		24	100565	0.100565		24	52705	0.052705		24	119556	0.119556		24	64015	0.064015
25	108544	0.108544		25	33254	0.033254		25	89650	0.08965		25	98003	0.098003		25	90284	0.090284		25	56204	0.056204		25	138518	0.138518		25	69242	0.069242
26	84325	0.084325		26	31201	0.031201		26	103047	0.103047		26	89592	0.089592		26	84858	0.084858		26	49375	0.049375		26	119743	0.119743		26	54039	0.054039
27	107332	0.107332		27	52758	0.052758		27	94716	0.094716		27	99580	0.09958		27	118790	0.11879		27	61629	0.061629		27	97457	0.097457		27	60926	0.060926
28	114819	0.114819		28	33951	0.033951		28	102551	0.102551		28	86639	0.086639		28	101627	0.101627		28	62481	0.062481		28	115804	0.115804		28	72992	0.072992
29	109759	0.109759		29	44347	0.044347		29	104578	0.104578		29	97147	0.097147		29	97679	0.097679		29	64725	0.064725		29	120085	0.120085		29	63786	0.063786
30	115113	0.115113		30	52277	0.052277		30	104202	0.104202		30	95429	0.095429		30	100581	0.100581		30	56259	0.056259		30	126917	0.126917		30	64317	0.064317
	25% Percentile	0.08438			25% Percentile	0.03357			25% Percentile	0.08081			25% Percentile	0.08891			25% Percentile	0.09451			25% Percentile	0.05617			25% Percentile	0.1075			25% Percentile	0.06169
	Median	0.09305			Median	0.03929			Median	0.09108			Median	0.09327			Median	0.1006			Median	0.0577			Median	0.1146			Median	0.06355
	75% Percentile	0.1019			75% Percentile	0.04897			75% Percentile	0.1012			75% Percentile	0.09962			75% Percentile	0.1179			75% Percentile	0.06225			75% Percentile	0.1202			75% Percentile	0.0689

## Sheet: Fig 7E
N2_L4440				N2_fshr-1				nipi-3_L4440				nipi-3_fshr-1				nsy-1(gof)_L4440				nsy-1(gof)_fshr-1				olrn-1_L4440				olrn-1_fshr-1				drl-1_L4440				drl-1_fshr-1
	fiji	mm^2			fiji	mm^2			fiji	mm^2			fiji	mm^2			fiji	mm^2			fiji	mm^2			fiji	mm^2			fiji	mm^2			fiji	mm^2			Fiji	mm^2
1	75882.3	0.0758823		1	56691.4	0.0566914		1	67653.8	0.0676538		1	58152	0.058152		1	50441.8	0.0504418		1	44240.2	0.0442402		1	57385.9	0.0573859		1	57525.1	0.0575251		1	30108.4	0.0301084		1	44296.9	0.0442969
2	87494.7	0.0874947		2	74666.9	0.0746669		2	63424.4	0.0634244		2	51576.1	0.0515761		2	53117.5	0.0531175		2	33953	0.033953		2	50527.9	0.0505279		2	48320.1	0.0483201		2	28346.1	0.0283461		2	53055.7	0.0530557
3	81894.8	0.0818948		3	78844.1	0.0788441		3	72864.8	0.0728648		3	58338.8	0.0583388		3	40002.6	0.0400026		3	41845.3	0.0418453		3	78353.3	0.0783533		3	53190.6	0.0531906		3	27537.4	0.0275374		3	46872.1	0.0468721
4	77763.6	0.0777636		4	65030.1	0.0650301		4	61122.8	0.0611228		4	54921.7	0.0549217		4	51579	0.051579		4	47198.9	0.0471989		4	48285.6	0.0482856		4	58645.6	0.0586456		4	24336.4	0.0243364		4	53615.2	0.0536152
5	79033.1	0.0790331		5	86406.8	0.0864068		5	59873.9	0.0598739		5	66099.8	0.0660998		5	45230	0.04523		5	44932.6	0.0449326		5	58498.9	0.0584989		5	54358.2	0.0543582		5	27795.4	0.0277954		5	55196	0.055196
6	74562.6	0.0745626		6	72168.8	0.0721688		6	70427.2	0.0704272		6	66665.2	0.0666652		6	44991.8	0.0449918		6	41430.2	0.0414302		6	56355.4	0.0563554		6	53258.8	0.0532588		6	31724.1	0.0317241		6	49535.8	0.0495358
7	79650.3	0.0796503		7	76683.9	0.0766839		7	70847.4	0.0708474		7	55818	0.055818		7	46111.2	0.0461112		7	46463.3	0.0464633		7	56493	0.056493		7	44869.8	0.0448698		7	30426.7	0.0304267		7	53765.6	0.0537656
8	78379.6	0.0783796		8	65427	0.065427		8	64412.7	0.0644127		8	61650.2	0.0616502		8	46643.6	0.0466436		8	47323.6	0.0473236		8	60386.9	0.0603869		8	46360.6	0.0463606		8	24830.6	0.0248306		8	48381.7	0.0483817
9	79059.1	0.0790591		9	85440	0.08544		9	54812	0.054812		9	57903	0.057903		9	53862.9	0.0538629		9	42941.7	0.0429417		9	63046.1	0.0630461		9	56822.7	0.0568227		9	32699.1	0.0326991		9	50776.9	0.0507769
10	78535.3	0.0785353		10	79628.2	0.0796282		10	57299.6	0.0572996		10	56185.8	0.0561858		10	51927.9	0.0519279		10	41947.7	0.0419477		10	53076.8	0.0530768		10	53485.9	0.0534859		10	27415	0.027415		10	50110.7	0.0501107
11	70681.5	0.0706815		11	66546.5	0.0665465		11	64671.7	0.0646717		11	53391.4	0.0533914		11	50071.7	0.0500717		11	45186.3	0.0451863		11	52358.1	0.0523581		11	71195.7	0.0711957		11	28056.6	0.0280566		11	57838.3	0.0578383
12	86037.1	0.0860371		12	65555	0.065555		12	70140.2	0.0701402		12	66622.9	0.0666229		12	50052.4	0.0500524		12	37678.9	0.0376789		12	57838.1	0.0578381		12	52761.4	0.0527614		12	31405.4	0.0314054		12	48886.9	0.0488869
13	78638	0.078638		13	75623	0.075623		13	65744.9	0.0657449		13	60569.2	0.0605692		13	41042.5	0.0410425		13	42460.9	0.0424609		13	45425.2	0.0454252		13	55460.5	0.0554605		13	38966.4	0.0389664		13	50677.9	0.0506779
14	84182	0.084182		14	74037.3	0.0740373		14	67223.9	0.0672239		14	54615.7	0.0546157		14	43421.5	0.0434215		14	44012.3	0.0440123		14	51561.3	0.0515613		14	44770.8	0.0447708		14	24923.3	0.0249233		14	51802	0.051802
15	72010.9	0.0720109		15	78470.8	0.0784708		15	67677.6	0.0676776		15	67103.5	0.0671035		15	42147.3	0.0421473		15	45569.2	0.0455692		15	51366.7	0.0513667		15	53116.7	0.0531167		15	29911.7	0.0299117		15	52084.2	0.0520842
16	73483.3	0.0734833		16	84024	0.084024		16	58215.2	0.0582152		16	62766	0.062766		16	47683.9	0.0476839		16	51449.9	0.0514499		16	65987.2	0.0659872		16	46791.1	0.0467911		16	28031.9	0.0280319		16	66390.5	0.0663905
17	71560.4	0.0715604		17	75075	0.075075		17	56545.7	0.0565457		17	67134.3	0.0671343		17	58005.6	0.0580056		17	42945.7	0.0429457		17	59166.7	0.0591667		17	45960.6	0.0459606		17	32742.8	0.0327428		17	44323.6	0.0443236
18	73191.3	0.0731913		18	69750.8	0.0697508		18	50478.3	0.0504783		18	62113.4	0.0621134		18	33470.3	0.0334703		18	42784.3	0.0427843		18	48036.3	0.0480363		18	48915.2	0.0489152		18	32204.2	0.0322042		18	47012	0.047012
19	82049	0.082049		19	73527.8	0.0735278		19	68062.4	0.0680624		19	59383.1	0.0593831		19	43457	0.043457		19	42421.2	0.0424212		19	45247.6	0.0452476		19	55893	0.055893		19	31764.1	0.0317641		19	48283.5	0.0482835
20	67141.6	0.0671416		20	68723.3	0.0687233		20	69347.9	0.0693479		20	62356.2	0.0623562		20	47289.6	0.0472896		20	48839.2	0.0488392		20	51300.5	0.0513005		20	54836.7	0.0548367		20	29057.2	0.0290572		20	50884.5	0.0508845
21	74653.3	0.0746533		21	72132.5	0.0721325		21	65854.1	0.0658541		21	54353.7	0.0543537		21	44897.6	0.0448976		21	50092.3	0.0500923		21	52722.4	0.0527224		21	49937.4	0.0499374		21	29348.9	0.0293489		21	45131.7	0.0451317
22	73227.8	0.0732278		1	67707.6	0.0677076		22	67582.7	0.0675827		22	73895.6	0.0738956		22	49229	0.049229		22	48277.4	0.0482774		22	59884.2	0.0598842		22	41563.3	0.0415633		22	31179.5	0.0311795		22	55492.1	0.0554921
23	72656.9	0.0726569		2	70728.7	0.0707287		23	66758.9	0.0667589		23	54875.7	0.0548757		23	49433.1	0.0494331		23	42451.2	0.0424512		23	55681.9	0.0556819		23	57011.7	0.0570117		23	23639.5	0.0236395		23	69237	0.069237
24	69240.7	0.0692407		3	69565.2	0.0695652		24	69589.6	0.0695896		24	56396.5	0.0563965		24	50985.1	0.0509851		24	46332.3	0.0463323		24	45610	0.04561		24	51287.4	0.0512874		24	27035.1	0.0270351		24	48619.1	0.0486191
25	80903.8	0.0809038		4	68587.3	0.0685873		25	53476.8	0.0534768		25	55629.7	0.0556297		25	43495.2	0.0434952		25	49968.1	0.0499681		25	61334.8	0.0613348		25	46588.4	0.0465884		25	31578	0.031578		25	52546.6	0.0525466
26	83506.8	0.0835068		5	74179.3	0.0741793		26	58776.9	0.0587769		26	55992.8	0.0559928		26	49507	0.049507		26	46844.7	0.0468447		26	41634.2	0.0416342		26	50033.1	0.0500331		26	32336.5	0.0323365		26	58922.7	0.0589227
27	78409.2	0.0784092		6	74413.1	0.0744131		27	64910.7	0.0649107		27	60762.4	0.0607624		27	47174.2	0.0471742		27	50734.2	0.0507342		27	47753.5	0.0477535		27	53276	0.053276		27	27543.2	0.0275432		27	53915.5	0.0539155
28	80605.8	0.0806058		7	71960.8	0.0719608		28	67450.5	0.0674505		28	61583.2	0.0615832		28	45011.5	0.0450115		28	45913.4	0.0459134		28	56880.6	0.0568806		28	50299.1	0.0502991		28	32808.4	0.0328084		28	50253.7	0.0502537
29	81374	0.081374		8	79483.6	0.0794836		29	78208	0.078208		29	57533.7	0.0575337		29	49767	0.049767		29	45815.4	0.0458154		29	58252.9	0.0582529		29	54848	0.054848		29	27672.1	0.0276721		29	49265.1	0.0492651
30	87677.5	0.0876775		9	76377.2	0.0763772		30	58535	0.058535		30	64411.3	0.0644113		30	47348.4	0.0473484		30	44577.4	0.0445774		30	50245.9	0.0502459		30	41011.7	0.0410117		30	27728.1	0.0277281		30	52098.9	0.0520989
	25% Percentile	0.07322			25% Percentile	0.06869			25% Percentile	0.05872			25% Percentile	0.05577			25% Percentile	0.04455			25% Percentile	0.04246			25% Percentile	0.04976			25% Percentile	0.04674			25% Percentile	0.02754			25% Percentile	0.04856
	Median	0.07847			Median	0.07378			Median	0.0658			Median	0.05886			Median	0.04732			Median	0.04506			Median	0.05438			Median	0.05294			Median	0.0292			Median	0.05083
	75% Percentile	0.0815			75% Percentile	0.07713			75% Percentile	0.06838			75% Percentile	0.06318			75% Percentile	0.05016			75% Percentile	0.04723			75% Percentile	0.05867			75% Percentile	0.055			75% Percentile	0.03173			75% Percentile	0.0538

## Sheet: Fig 7G
Strain
N2	Objects	ROI Area	Binary Area	Object Area Mean	Objects/ROI area	Binary Area/ROI Area		Summary Data for # of tir-1 puncta	N2	tir-1::wrmScarlet	tir-1::wrmScarlet; drl-1	tir-1::wrmScarlet; drl-1; flr-2
1	42	2967.62	57.75	1.38	0.0141528	0.01946		25% Percentile	0.01391	0.1737	0.1068	0.05198
2	89	2607.97	17.59	0.2	0.0341262	0.00674471		Median	0.03397	0.2018	0.1276	0.08175
3	59	2775.19	71.01	1.2	0.0212598	0.0255874		75% Percentile	0.04062	0.2262	0.1551	0.1808
4	56	1644.06	24.65	0.44	0.034062	0.0149934
5	99	2220.71	25.54	0.26	0.0445803	0.0115008		Summary Data for tir-1 puncta size	N2	tir-1::wrmScarlet	tir-1::wrmScarlet; drl-1	tir-1::wrmScarlet; drl-1; flr-2
6	93	2366.39	12.69	0.14	0.0393004	0.0053626		25% Percentile	0.1	0.26	0.5225	0.335
7	30	2453.74	2.99	0.1	0.0122262	0.00121855		Median	0.17	0.27	0.83	0.545
8	150	3174.76	15.25	0.1	0.0472477	0.00480351		75% Percentile	0.63	0.305	1.13	0.725
9	82	2420.92	9.74	0.12	0.0338714	0.00402326
10	47	3565.88	3.72	0.08	0.0131805	0.00104322		Summary Data for tir-1 puncta area/ROI area	N2	tir-1::wrmScarlet	tir-1::wrmScarlet; drl-1	tir-1::wrmScarlet; drl-1; flr-2
tir-1::wrmScarlet	Objects	ROI Area	Binary Area	Object Area Mean	#VALUE!	#VALUE!		25% Percentile	0.003322	0.0468	0.08377	0.02104
1	884	3495.97	421.56	0.48	0.252863	0.120585		Median	0.006054	0.0567	0.101	0.05345
2	499	2460.62	161.97	0.32	0.202794	0.0658249		75% Percentile	0.01611	0.07166	0.121	0.08489
3	315	3004.6	63.43	0.2	0.104839	0.021111
4	415	2640.28	125.84	0.3	0.15718	0.0476616
5	490	2431.43	134.63	0.27	0.201527	0.0553707
6	633	2913.68	169.38	0.27	0.217251	0.0581327
7	693	3429.21	198.98	0.29	0.202087	0.058025
8	597	3060.41	135.27	0.23	0.195072	0.0442
9	1160	3558.71	317.29	0.27	0.325961	0.0891587
10	407	2271.86	111.5	0.27	0.179148	0.0490787
tir-1::wrmScarlet; drl-1	Objects	ROI Area	Binary Area	Object Area Mean	#VALUE!	#VALUE!
1	128	1365.38	144.7	1.13	0.0937468	0.105978
2	177	1358.76	200.86	1.13	0.130266	0.147826
3	146	1444.7	113.85	0.78	0.101059	0.0788053
4	279	1921.24	127.39	0.46	0.145219	0.0663061
5	356	1971.2	178.26	0.5	0.180601	0.0904322
6	166	1508.01	164.34	0.99	0.110079	0.108978
7	221	1374.26	117.4	0.53	0.160814	0.0854278
8	171	1573.03	150.93	0.88	0.108707	0.0959486
9	222	1448.53	162.29	0.73	0.153259	0.112038
10	152	1216.16	222.62	1.46	0.124984	0.183052
tir-1::wrmScarlet; drl-1; flr-2	Objects	ROI Area	Binary Area	Object Area Mean	#VALUE!	#VALUE!
1	25	1517.96	7.33	0.29	0.0164695	0.00482885
2	183	1563.05	64.13	0.35	0.117079	0.0410288
3	204	1150.8	115.18	0.56	0.177268	0.100087
4	77	1811.09	43.82	0.57	0.0425158	0.0241954
5	206	1075.9	85.88	0.42	0.191468	0.0798215
6	120	1413.21	110.75	0.92	0.0849131	0.0783677
7	80	1450.98	80.39	0.53	0.0551352	0.0554039
8	411	1594.53	218.66	1	0.257756	0.137131
9	143	1819.66	93.7	0.66	0.0785861	0.0514931
10	107	1652.72	19.14	0.18	0.0647418	0.0115809

## Sheet: Fig 7H
Strain
N2	Objects	ROI Area	Binary Area	Object Area Mean	Objects/ROI area	Binary Area/ROI Area			Summary Data for # of tir-1 puncta	N2	tir-1::wrmScarlet	tir-1::wrmScarlet; drl-1	tir-1::wrmScarlet; drl-1; flr-2
1	42	2967.62	57.75	1.38	0.0141528	0.01946			25% Percentile	0.01391	0.1737	0.1068	0.05198
2	89	2607.97	17.59	0.2	0.0341262	0.00674471			Median	0.03397	0.2018	0.1276	0.08175
3	59	2775.19	71.01	1.2	0.0212598	0.0255874			75% Percentile	0.04062	0.2262	0.1551	0.1808
4	56	1644.06	24.65	0.44	0.034062	0.0149934
5	99	2220.71	25.54	0.26	0.0445803	0.0115008			Summary Data for tir-1 puncta size	N2	tir-1::wrmScarlet	tir-1::wrmScarlet; drl-1	tir-1::wrmScarlet; drl-1; flr-2
6	93	2366.39	12.69	0.14	0.0393004	0.0053626			25% Percentile	0.1	0.26	0.5225	0.335
7	30	2453.74	2.99	0.1	0.0122262	0.00121855			Median	0.17	0.27	0.83	0.545
8	150	3174.76	15.25	0.1	0.0472477	0.00480351			75% Percentile	0.63	0.305	1.13	0.725
9	82	2420.92	9.74	0.12	0.0338714	0.00402326
10	47	3565.88	3.72	0.08	0.0131805	0.00104322			Summary Data for tir-1 puncta area/ROI area	N2	tir-1::wrmScarlet	tir-1::wrmScarlet; drl-1	tir-1::wrmScarlet; drl-1; flr-2
tir-1::wrmScarlet	Objects	ROI Area	Binary Area	Object Area Mean	#VALUE!	#VALUE!			25% Percentile	0.003322	0.0468	0.08377	0.02104
1	884	3495.97	421.56	0.48	0.252863	0.120585			Median	0.006054	0.0567	0.101	0.05345
2	499	2460.62	161.97	0.32	0.202794	0.0658249			75% Percentile	0.01611	0.07166	0.121	0.08489
3	315	3004.6	63.43	0.2	0.104839	0.021111
4	415	2640.28	125.84	0.3	0.15718	0.0476616
5	490	2431.43	134.63	0.27	0.201527	0.0553707
6	633	2913.68	169.38	0.27	0.217251	0.0581327
7	693	3429.21	198.98	0.29	0.202087	0.058025
8	597	3060.41	135.27	0.23	0.195072	0.0442
9	1160	3558.71	317.29	0.27	0.325961	0.0891587
10	407	2271.86	111.5	0.27	0.179148	0.0490787
tir-1::wrmScarlet; drl-1	Objects	ROI Area	Binary Area	Object Area Mean	#VALUE!	#VALUE!
1	128	1365.38	144.7	1.13	0.0937468	0.105978
2	177	1358.76	200.86	1.13	0.130266	0.147826
3	146	1444.7	113.85	0.78	0.101059	0.0788053
4	279	1921.24	127.39	0.46	0.145219	0.0663061
5	356	1971.2	178.26	0.5	0.180601	0.0904322
6	166	1508.01	164.34	0.99	0.110079	0.108978
7	221	1374.26	117.4	0.53	0.160814	0.0854278
8	171	1573.03	150.93	0.88	0.108707	0.0959486
9	222	1448.53	162.29	0.73	0.153259	0.112038
10	152	1216.16	222.62	1.46	0.124984	0.183052
tir-1::wrmScarlet; drl-1; flr-2	Objects	ROI Area	Binary Area	Object Area Mean	#VALUE!	#VALUE!
1	25	1517.96	7.33	0.29	0.0164695	0.00482885
2	183	1563.05	64.13	0.35	0.117079	0.0410288
3	204	1150.8	115.18	0.56	0.177268	0.100087
4	77	1811.09	43.82	0.57	0.0425158	0.0241954
5	206	1075.9	85.88	0.42	0.191468	0.0798215
6	120	1413.21	110.75	0.92	0.0849131	0.0783677
7	80	1450.98	80.39	0.53	0.0551352	0.0554039
8	411	1594.53	218.66	1	0.257756	0.137131
9	143	1819.66	93.7	0.66	0.0785861	0.0514931
10	107	1652.72	19.14	0.18	0.0647418	0.0115809

## Sheet: Fig 7I
Strain
N2	Objects	ROI Area	Binary Area	Object Area Mean	Objects/ROI area	Binary Area/ROI Area			Summary Data for # of tir-1 puncta	N2	tir-1::wrmScarlet	tir-1::wrmScarlet; drl-1	tir-1::wrmScarlet; drl-1; flr-2
1	42	2967.62	57.75	1.38	0.0141528	0.01946			25% Percentile	0.01391	0.1737	0.1068	0.05198
2	89	2607.97	17.59	0.2	0.0341262	0.00674471			Median	0.03397	0.2018	0.1276	0.08175
3	59	2775.19	71.01	1.2	0.0212598	0.0255874			75% Percentile	0.04062	0.2262	0.1551	0.1808
4	56	1644.06	24.65	0.44	0.034062	0.0149934
5	99	2220.71	25.54	0.26	0.0445803	0.0115008			Summary Data for tir-1 puncta size	N2	tir-1::wrmScarlet	tir-1::wrmScarlet; drl-1	tir-1::wrmScarlet; drl-1; flr-2
6	93	2366.39	12.69	0.14	0.0393004	0.0053626			25% Percentile	0.1	0.26	0.5225	0.335
7	30	2453.74	2.99	0.1	0.0122262	0.00121855			Median	0.17	0.27	0.83	0.545
8	150	3174.76	15.25	0.1	0.0472477	0.00480351			75% Percentile	0.63	0.305	1.13	0.725
9	82	2420.92	9.74	0.12	0.0338714	0.00402326
10	47	3565.88	3.72	0.08	0.0131805	0.00104322			Summary Data for tir-1 puncta area/ROI area	N2	tir-1::wrmScarlet	tir-1::wrmScarlet; drl-1	tir-1::wrmScarlet; drl-1; flr-2
tir-1::wrmScarlet	Objects	ROI Area	Binary Area	Object Area Mean	#VALUE!	#VALUE!			25% Percentile	0.003322	0.0468	0.08377	0.02104
1	884	3495.97	421.56	0.48	0.252863	0.120585			Median	0.006054	0.0567	0.101	0.05345
2	499	2460.62	161.97	0.32	0.202794	0.0658249			75% Percentile	0.01611	0.07166	0.121	0.08489
3	315	3004.6	63.43	0.2	0.104839	0.021111
4	415	2640.28	125.84	0.3	0.15718	0.0476616
5	490	2431.43	134.63	0.27	0.201527	0.0553707
6	633	2913.68	169.38	0.27	0.217251	0.0581327
7	693	3429.21	198.98	0.29	0.202087	0.058025
8	597	3060.41	135.27	0.23	0.195072	0.0442
9	1160	3558.71	317.29	0.27	0.325961	0.0891587
10	407	2271.86	111.5	0.27	0.179148	0.0490787
tir-1::wrmScarlet; drl-1	Objects	ROI Area	Binary Area	Object Area Mean	#VALUE!	#VALUE!
1	128	1365.38	144.7	1.13	0.0937468	0.105978
2	177	1358.76	200.86	1.13	0.130266	0.147826
3	146	1444.7	113.85	0.78	0.101059	0.0788053
4	279	1921.24	127.39	0.46	0.145219	0.0663061
5	356	1971.2	178.26	0.5	0.180601	0.0904322
6	166	1508.01	164.34	0.99	0.110079	0.108978
7	221	1374.26	117.4	0.53	0.160814	0.0854278
8	171	1573.03	150.93	0.88	0.108707	0.0959486
9	222	1448.53	162.29	0.73	0.153259	0.112038
10	152	1216.16	222.62	1.46	0.124984	0.183052
tir-1::wrmScarlet; drl-1; flr-2	Objects	ROI Area	Binary Area	Object Area Mean	#VALUE!	#VALUE!
1	25	1517.96	7.33	0.29	0.0164695	0.00482885
2	183	1563.05	64.13	0.35	0.117079	0.0410288
3	204	1150.8	115.18	0.56	0.177268	0.100087
4	77	1811.09	43.82	0.57	0.0425158	0.0241954
5	206	1075.9	85.88	0.42	0.191468	0.0798215
6	120	1413.21	110.75	0.92	0.0849131	0.0783677
7	80	1450.98	80.39	0.53	0.0551352	0.0554039
8	411	1594.53	218.66	1	0.257756	0.137131
9	143	1819.66	93.7	0.66	0.0785861	0.0514931
10	107	1652.72	19.14	0.18	0.0647418	0.0115809
