# Supplementary material for: Opposing action of the FLR-2 glycoprotein hormone and DRL-1/FLR-4 MAP kinases balance p38-mediated growth and lipid homeostasis in C. elegans
Source: PLoS Biol. 2023 Sep 29;21(9):e3002320. doi: 10.1371/journal.pbio.3002320 (PMC10566725; doi:10.1371/journal.pbio.3002320)
Supplement: S9 Data — (XLSX) [file pbio.3002320.s024.xlsx]

## Sheet: Fig S1D
Days	N2			drl-1(rhd109)			drl-1(rhd110)
0	0	0	0	0	0	0	0	0	0
2.67	56	88	73	0	0	0	0	0	0
3	100	100	100	0	0	0	0	0	0
6	100	100	100	3.8	0	0	0	0	0
7	100	100	100	7.7	0	0.93	0	0	0
8	100	100	100	10.6	0	0.93	0	0	0
9	100	100	100	10.6	1	0.93	0	0	0
10	100	100	100	15.4	1	8.4	0.97	0	0.0099
11	100	100	100	37.5	3	13.1	0.97	2.9	5
12	100	100	100	37.5	4	21	0.97	5.9	10
13	100	100	100	42.1	5	29	5.8	6.9	10
14	100	100	100	45.6	14	32	8.7	10.9	11
*data shown as % adults
Summary Data
	N2		drl-1(rhd109)		drl-1(rhd110)
Day	Mean	SEM	Mean	SEM	Mean	SEM
0	0	0	0	0	0	0
2.67	72.3333	9.24362	0	0	0	0
3	100	0	0	0	0	0
6	100	0	1.26667	1.26667	0	0
7	100	0	2.87667	2.42656	0	0
8	100	0	3.84333	3.38898	0	0
9	100	0	4.17667	3.21173	0	0
10	100	0	8.26667	4.15746	0.326633	0.321696
11	100	0	17.8667	10.2405	2.95667	1.16371
12	100	0	20.8333	9.67098	5.62333	2.6104
13	100	0	25.3667	10.8628	7.56667	1.25742
14	100	0	30.5333	9.15156	10.2	0.750555

## Sheet: Fig S1E
Measurements in pixels:
	N2	drl-1(rhd109)	drl-1(rhd110)
	81529	51725	99824
	92800	46647	38729
	125950	54026	52088
	106343	53485	45975
	86814	54758	42982
	94227	53694	41255
	68520	55714	59119
	79000	45761	45867
	111406	48671	44035
	117513	50297	55138
	113108	45410	41431
	123553	50008	55108
	133381	48429	54035
	112622	36234	51169
	121230	35193	53045
	56183	44321	57405
	111243	46897	30202
	73761	51007	53305
	85965	30518	54377
	110740	36173	59258
	62788	34714	56891
	63901	49746	47170
	110186	40328	37456
	105255	39158	41945
	107871	51605	51467
	115927	20050	47094
	57280	37271	42985
	110746	44188	48309
	95764	40989	53608
	111530	50819	48141
Measurements in square microns:
	N2	drl-1(rhd109)	drl-1(rhd110)
	63136.1	40055.8	77303.7
	71864.3	36123.4	29991.7
	97535.7	41837.7	40336.9
	82352	41418.8	35603
	67228.8	42404.6	33285.3
	72969.4	41580.6	31947.9
	53061.9	43144.9	45781.8
	61177.6	35437.3	35519.4
	86272.8	37690.8	34100.7
	91002.1	38950	42698.9
	87590.8	35165.5	32084.2
	95679.4	38726.2	42675.6
	103290	37503.4	41844.7
	87214.5	28059.6	39625.3
	93880.5	27253.5	41078
	43508.1	34322.2	44454.4
	86146.6	36317	23388.4
	57120.5	39499.8	41279.4
	66571.3	23633.1	42109.5
	85757.1	28012.4	45889.4
	48623	26882.5	44056.4
	49484.9	38523.3	36528.4
	85328	31230	29005.9
	81509.5	30324	32482.2
	83535.3	39962.9	39856
	89773.9	15526.7	36469.6
	44357.6	28862.7	33287.6
	85761.7	34219.2	37410.5
	74159.6	31741.9	41514
	86368.8	39354.2	37280.4
Measurements in square mm:
	N2	drl-1(rhd109)	drl-1(rhd110)
	0.0631361	0.0400558	0.0773037
	0.0718643	0.0361234	0.0299917
	0.0975357	0.0418377	0.0403369
	0.082352	0.0414188	0.035603
	0.0672288	0.0424046	0.0332853
	0.0729694	0.0415806	0.0319479
	0.0530619	0.0431449	0.0457818
	0.0611776	0.0354373	0.0355194
	0.0862728	0.0376908	0.0341007
	0.0910021	0.03895	0.0426989
	0.0875908	0.0351655	0.0320842
	0.0956794	0.0387262	0.0426756
	0.10329	0.0375034	0.0418447
	0.0872145	0.0280596	0.0396253
	0.0938805	0.0272535	0.041078
	0.0435081	0.0343222	0.0444544
	0.0861466	0.036317	0.0233884
	0.0571205	0.0394998	0.0412794
	0.0665713	0.0236331	0.0421095
	0.0857571	0.0280124	0.0458894
	0.048623	0.0268825	0.0440564
	0.0494849	0.0385233	0.0365284
	0.085328	0.03123	0.0290059
	0.0815095	0.030324	0.0324822
	0.0835353	0.0399629	0.039856
	0.0897739	0.0155267	0.0364696
	0.0443576	0.0288627	0.0332876
	0.0857617	0.0342192	0.0374105
	0.0741596	0.0317419	0.041514
	0.0863688	0.0393542	0.0372804
Summary Data:
	N2	drl-1(rhd109)	drl-1(rhd110)
25% Percentile	0.0626464	0.0299586	0.033287
Median	0.0829437	0.0362202	0.0385179
75% Percentile	0.0873086	0.0396156	0.0422511
