# Supplementary material for: Opposing action of the FLR-2 glycoprotein hormone and DRL-1/FLR-4 MAP kinases balance p38-mediated growth and lipid homeostasis in C. elegans
Source: PLoS Biol. 2023 Sep 29;21(9):e3002320. doi: 10.1371/journal.pbio.3002320 (PMC10566725; doi:10.1371/journal.pbio.3002320)
Supplement: S10 Data — (XLSX) [file pbio.3002320.s025.xlsx]

## Sheet: Fig S2B
resi1; kin-1::AID	Alive, mobile	Alive, immobile	Dead
- Auxin	100	0	0
+ 24 hours Auxin	22	34	44
*data shown as %, 50 animals scored per condition

## Sheet: Fig S2C
resi1; AID::drl-1 -aux	resi1; AID::drl-1 +aux	resi5; AID::drl-1 -aux	resi5; AID::drl-1 +aux
98.1	94.6	99.3	5.8
%L4s after 48 hours, ~100 eggs picked per strain
