# Supplementary material for: Opposing action of the FLR-2 glycoprotein hormone and DRL-1/FLR-4 MAP kinases balance p38-mediated growth and lipid homeostasis in C. elegans
Source: PLoS Biol. 2023 Sep 29;21(9):e3002320. doi: 10.1371/journal.pbio.3002320 (PMC10566725; doi:10.1371/journal.pbio.3002320)
Supplement: S11 Data — (XLSX) [file pbio.3002320.s026.xlsx]

## Sheet: Fig S3B
Days	mgIs70			mgIs70;drl-1(rhd109)			mgIs70;flr-4(ut7)
0	0	0	0	0	0	0	0	0	0
2.67	96	97	72	0	0	0	0	0	0
3	100	100	100	0	0	0	0	0	0
4	100	100	100	5	0	10	0	0	0
5	100	100	100	11	0	24	0	0	0
Summary Data:	mgIs70			mgIs70; drl-1(rhd109)			mgis70; flr-4(ut7)
Days	Mean	SEM		Mean	SEM		Mean	SEM
0	0	0		0	0		0	0
2.67	88.3333	8.17177		0	0		0	0
3	100	0		0	0		0	0
4	100	0		5	2.88675		0	0
5	100	0		11.6667	6.93622		0	0

## Sheet: Fig S3C
mgIs70				mgIs70;drl-1(rhd109)				mgIs70;flr-4(ut7)
Worm #	Area	mm^2		Worm #	Area	mm^2		Worm #	Area	mm^2
1	100813	0.100813		1	52191	0.052191		1	52191	0.052191
2	87802	0.087802		2	62099	0.062099		2	62099	0.062099
3	79939	0.079939		3	53507	0.053507		3	53507	0.053507
4	89024	0.089024		4	67708	0.067708		4	67708	0.067708
5	88935	0.088935		5	50424	0.050424		5	50424	0.050424
6	86569	0.086569		6	48856	0.048856		6	48856	0.048856
7	77963	0.077963		7	63574	0.063574		7	63574	0.063574
8	93777	0.093777		8	48018	0.048018		8	48018	0.048018
9	82776	0.082776		9	43959	0.043959		9	43959	0.043959
10	112444	0.112444		10	53143	0.053143		10	53143	0.053143
11	114267	0.114267		11	38904	0.038904		11	38904	0.038904
12	92995	0.092995		12	52941	0.052941		12	52941	0.052941
13	104332	0.104332		13	57726	0.057726		13	57726	0.057726
14	70211	0.070211		14	55039	0.055039		14	55039	0.055039
15	93430	0.09343		15	60286	0.060286		15	60286	0.060286
16	90289	0.090289		16	62341	0.062341		16	62341	0.062341
17	76229	0.076229		17	47413	0.047413		17	47413	0.047413
18	77209	0.077209		18	56325	0.056325		18	56325	0.056325
19	79915	0.079915		19	53957	0.053957		19	53957	0.053957
20	83500	0.0835		20	54929	0.054929		20	54929	0.054929
21	118100	0.1181		21	36912	0.036912		21	36912	0.036912
22	95727	0.095727		22	59280	0.05928		22	59280	0.05928
23	100052	0.100052		23	51897	0.051897		23	51897	0.051897
24	95023	0.095023		24	54968	0.054968		24	54968	0.054968
25	89546	0.089546		25	63275	0.063275		25	63275	0.063275
26	95221	0.095221		26	56183	0.056183		26	56183	0.056183
27	97958	0.097958		27	42782	0.042782		27	42782	0.042782
28	68904	0.068904		28	46187	0.046187		28	46187	0.046187
29	77574	0.077574		29	41098	0.041098		29	41098	0.041098
30	92171	0.092171		30	59014	0.059014		30	59014	0.059014
	Median	0.0899175			Median	0.053732			Median	0.053732
	25th Perentile	0.079933			25th Perentile	0.0478667			25th Perentile	0.0478667
	75th Percentile	0.0962848			75th Percentile	0.0590805			75th Percentile	0.0590805

## Sheet: Fig S3D
Replicate 1 (from eggs, 30 scored per condition):
	L4440 RNAi	drl-1 RNAi	flr-4 RNAi
mgIs70; rhdEx100; drl-1(rhd109)	0.733333	0	0.466667
mgIs70; drl-1(rhd109)	0	0	0
Replicate 2 (from L1s, 50 scored per condition):
mgIs70; rhdEx100; drl-1(rhd109) + L4440 RNAi	mgIs70; rhdEx100; drl-1(rhd109) + drl-1 RNAi	mgIs70; rhdEx100; drl-1(rhd109) + flr-4 RNAi	mgIs70; drl-1(rhd109) + L4440 RNAi	mgIs70; drl-1(rhd109) + drl-1 RNAi	mgIs70; drl-1(rhd109) + flr-4 RNAi
37	0	26	0	0	0
