# Supplementary material for: Opposing action of the FLR-2 glycoprotein hormone and DRL-1/FLR-4 MAP kinases balance p38-mediated growth and lipid homeostasis in C. elegans
Source: PLoS Biol. 2023 Sep 29;21(9):e3002320. doi: 10.1371/journal.pbio.3002320 (PMC10566725; doi:10.1371/journal.pbio.3002320)
Supplement: S12 Data — (XLSX) [file pbio.3002320.s027.xlsx]

## Sheet: Fig S4D
N2 D1A -aux				N2 D1A +24hr aux				N2 D2A -aux				N2 D2A +24hr aux
Worm #	fiji	mm^2		Worm #	fiji	mm^2		Worm #	fiji	mm^2		Worm #	fiji	mm^2
1	97393	0.097393		1	98950	0.09895		1	104951	0.104951		1	103337	0.103337
2	92940	0.09294		2	102426	0.102426		2	96298	0.096298		2	120031	0.120031
3	92606	0.092606		3	98802	0.098802		3	100123	0.100123		3	112616	0.112616
4	102482	0.102482		4	86810	0.08681		4	120249	0.120249		4	103485	0.103485
5	95922	0.095922		5	90150	0.09015		5	109723	0.109723		5	110950	0.11095
6	90841	0.090841		6	89354	0.089354		6	91729	0.091729		6	107550	0.10755
7	87225	0.087225		7	90033	0.090033		7	92256	0.092256		7	103729	0.103729
8	93407	0.093407		8	83850	0.08385		8	86852	0.086852		8	113005	0.113005
9	93693	0.093693		9	89764	0.089764		9	96271	0.096271		9	117423	0.117423
10	91693	0.091693		10	90469	0.090469		10	120446	0.120446		10	108374	0.108374
11	92561	0.092561		11	104389	0.104389		11	104052	0.104052		11	104073	0.104073
12	95135	0.095135		12	91212	0.091212		12	100407	0.100407		12	103273	0.103273
13	78258	0.078258		13	96150	0.09615		13	106810	0.10681		13	114520	0.11452
14	85658	0.085658		14	85308	0.085308		14	114558	0.114558		14	106463	0.106463
15	83992	0.083992		15	67763	0.067763		15	102285	0.102285		15	105352	0.105352
16	86176	0.086176		16	89349	0.089349		16	108880	0.10888		16	105677	0.105677
17	91138	0.091138		17	93186	0.093186		17	105183	0.105183		17	109045	0.109045
18	100582	0.100582		18	98542	0.098542		18	115833	0.115833		18	112472	0.112472
19	92292	0.092292		19	99755	0.099755		19	114768	0.114768		19	93825	0.093825
20	91154	0.091154		20	83681	0.083681		20	96568	0.096568		20	102001	0.102001
21	91302	0.091302		21	100263	0.100263		21	118701	0.118701		21	106779	0.106779
22	81372	0.081372		22	98057	0.098057		22	96948	0.096948		22	103185	0.103185
23	81114	0.081114		23	78560	0.07856		23	100632	0.100632		23	112408	0.112408
24	86655	0.086655		24	91835	0.091835		24	94576	0.094576		24	107492	0.107492
25	88521	0.088521		25	94230	0.09423		25	117268	0.117268		25	100068	0.100068
26	84852	0.084852		26	85385	0.085385		26	117676	0.117676		26	108821	0.108821
27	92830	0.09283		27	98477	0.098477		27	99992	0.099992		27	103451	0.103451
28	86563	0.086563		28	91190	0.09119		28	106323	0.106323		28	107008	0.107008
29	88291	0.088291		29	98759	0.098759		29	97646	0.097646		29	102583	0.102583
30	87348	0.087348		30	86357	0.086357		30	100692	0.100692		30	105013	0.105013
	Median	0.091146			Median	0.091201			Median	0.103168			Median	0.106621
	25th Percentile	0.0864662			25th Percentile	0.0866968			25th Percentile	0.096853			25th Percentile	0.103423
	75th Percentile	0.0930567			75th Percentile	0.0985962			75th Percentile	0.11461			75th Percentile	0.111314

## Sheet: Fig S4E
AID::drl-1 D1A - aux				AID::drl-1 D1A + 24hr aux				AID::drl-1 D1A + wholelife aux				AID::drl-1 D2A - aux				AID::drl-1 D2A + 24hr aux				AID::drl-1 D2A + wholelife aux
Worm #	fiji	mm^2		Worm #	fiji	mm^2		Worm #	fiji	mm^2		Worm #	fiji	mm^2		Worm #	fiji	mm^2		Worm #	fiji	mm^2
1	102686	0.102686		1	59094	0.059094		1	46084	0.046084		1	122989	0.122989		1	97477	0.097477		1	37461	0.037461
2	104313	0.104313		2	62214	0.062214		2	40218	0.040218		2	119469	0.119469		2	98562	0.098562		2	42695	0.042695
3	104072	0.104072		3	61683	0.061683		3	45488	0.045488		3	128351	0.128351		3	90554	0.090554		3	51657	0.051657
4	96241	0.096241		4	50495	0.050495		4	48169	0.048169		4	127512	0.127512		4	88082	0.088082		4	58042	0.058042
5	95451	0.095451		5	33849	0.033849		5	40323	0.040323		5	108194	0.108194		5	96109	0.096109		5	41312	0.041312
6	120945	0.120945		6	56593	0.056593		6	44000	0.044		6	111512	0.111512		6	90944	0.090944		6	45662	0.045662
7	114460	0.11446		7	51042	0.051042		7	45280	0.04528		7	116382	0.116382		7	96636	0.096636		7	48854	0.048854
8	98990	0.09899		8	61838	0.061838		8	40773	0.040773		8	121984	0.121984		8	97202	0.097202		8	46876	0.046876
9	107736	0.107736		9	66046	0.066046		9	54858	0.054858		9	123884	0.123884		9	105888	0.105888		9	48806	0.048806
10	102175	0.102175		10	59983	0.059983		10	47917	0.047917		10	116026	0.116026		10	115838	0.115838		10	58486	0.058486
11	91227	0.091227		11	53686	0.053686		11	38322	0.038322		11	121052	0.121052		11	109913	0.109913		11	56938	0.056938
12	117523	0.117523		12	60001	0.060001		12	56564	0.056564		12	126524	0.126524		12	92620	0.09262		12	47698	0.047698
13	96136	0.096136		13	43973	0.043973		13	43692	0.043692		13	118952	0.118952		13	106372	0.106372		13	49443	0.049443
14	113775	0.113775		14	51436	0.051436		14	43502	0.043502		14	117841	0.117841		14	105538	0.105538		14	42308	0.042308
15	111005	0.111005		15	47045	0.047045		15	44579	0.044579		15	133085	0.133085		15	96408	0.096408		15	39241	0.039241
16	109378	0.109378		16	65695	0.065695		16	49315	0.049315		16	106533	0.106533		16	94823	0.094823		16	55055	0.055055
17	120708	0.120708		17	64109	0.064109		17	42503	0.042503		17	122303	0.122303		17	92223	0.092223		17	42412	0.042412
18	112854	0.112854		18	45877	0.045877		18	51574	0.051574		18	128761	0.128761		18	104097	0.104097		18	51628	0.051628
19	109317	0.109317		19	49196	0.049196		19	41169	0.041169		19	114424	0.114424		19	97116	0.097116		19	48208	0.048208
20	107520	0.10752		20	59041	0.059041		20	42642	0.042642		20	137142	0.137142		20	95993	0.095993		20	40405	0.040405
21	96291	0.096291		21	65439	0.065439		21	49375	0.049375		21	131082	0.131082		21	97089	0.097089		21	42673	0.042673
22	109957	0.109957		22	64667	0.064667		22	46244	0.046244		22	119306	0.119306		22	80692	0.080692		22	54407	0.054407
23	98656	0.098656		23	57794	0.057794		23	36555	0.036555		23	123692	0.123692		23	84331	0.084331		23	40005	0.040005
24	103292	0.103292		24	63566	0.063566		24	40987	0.040987		24	123481	0.123481		24	94011	0.094011		24	45537	0.045537
25	107347	0.107347		25	56673	0.056673		25	44657	0.044657		25	116441	0.116441		25	95124	0.095124		25	50450	0.05045
26	117675	0.117675		26	62688	0.062688		26	45253	0.045253		26	115294	0.115294		26	92346	0.092346		26	52581	0.052581
27	114432	0.114432		27	61230	0.06123		27	44376	0.044376		27	120223	0.120223		27	92452	0.092452		27	44015	0.044015
28	114324	0.114324		28	57054	0.057054		28	49094	0.049094		28	114233	0.114233		28	93631	0.093631		28	51121	0.051121
29	122814	0.122814		29	57483	0.057483		29	53020	0.05302		29	112108	0.112108		29	104034	0.104034		29	53678	0.053678
30	98023	0.098023		30	57682	0.057682		30	50721	0.050721		30	117708	0.117708		30	96381	0.096381		30	42545	0.042545
	Median	0.107628			Median	0.0584175			Median	0.044955			Median	0.119846			Median	0.096245			Median	0.047953
	25th Percentile	0.0989065			25th Percentile	0.0513375			25th Percentile	0.0421695			25th Percentile	0.115843			25th Percentile	0.0924255			25th Percentile	0.0425118
	75th Percentile	0.114351			75th Percentile	0.0623325			75th Percentile	0.0491492			75th Percentile	0.124544			75th Percentile	0.09993			75th Percentile	0.051888

## Sheet: Fig S4F
AID::flr-4 D1A - aux				AID::flr-4 D1A + 24hraux				AID::flr-4 D2A + wholelife aux				AID::flr-4 D1A + wholelife aux				AID::flr-4 D2A - aux				AID::flr-4 D2A + 24hr aux
Worm #	fiji	mm^2		Worm #	fiji	mm^2		Worm #	fiji	mm^2		Worm #	fiji	mm^2		Worm #	fiji	mm^2		Worm #	fiji	mm^2
1	111339	0.111339		1	73051.2	0.0730512		1	50087.8	0.0500878		1	38766	0.038766		1	139265	0.139265		1	122021	0.122021
2	122861	0.122861		2	49242.5	0.0492425		2	43280.4	0.0432804		2	44623.3	0.0446233		2	130340	0.13034		2	96144	0.096144
3	113306	0.113306		3	73526.4	0.0735264		3	52340.4	0.0523404		3	43053.7	0.0430537		3	125251	0.125251		3	99320	0.09932
4	111980	0.11198		4	59111.8	0.0591118		4	52996.5	0.0529965		4	45912.2	0.0459122		4	136869	0.136869		4	107549	0.107549
5	114437	0.114437		5	64802.3	0.0648023		5	40195.2	0.0401952		5	39163.1	0.0391631		5	132435	0.132435		5	101137	0.101137
6	101096	0.101096		6	57222.3	0.0572223		6	43397.9	0.0433979		6	46988.6	0.0469886		6	141576	0.141576		6	90384	0.090384
7	117513	0.117513		7	66135.4	0.0661354		7	45010.3	0.0450103		7	40295	0.040295		7	118446	0.118446		7	100319	0.100319
8	114287	0.114287		8	64358.8	0.0643588		8	46632.5	0.0466325		8	45059.6	0.0450596		8	123865	0.123865		8	84158	0.084158
9	96632	0.096632		9	63338.6	0.0633386		9	47015.7	0.0470157		9	44380.5	0.0443805		9	117831	0.117831		9	110223	0.110223
10	124781	0.124781		10	68575.4	0.0685754		10	50959.7	0.0509597		10	35588	0.035588		10	125234	0.125234		10	92240	0.09224
11	115372	0.115372		11	64586.8	0.0645868		11	50095	0.050095		11	55074.2	0.0550742		11	124772	0.124772		11	90133	0.090133
12	111147	0.111147		12	74182.7	0.0741827		12	46153.7	0.0461537		12	45346.6	0.0453466		12	116049	0.116049		12	98133	0.098133
13	125433	0.125433		13	82119.9	0.0821199		13	50105.8	0.0501058		13	39015.3	0.0390153		13	132711	0.132711		13	104086	0.104086
14	105796	0.105796		14	66613.9	0.0666139		14	47911.9	0.0479119		14	39942.5	0.0399425		14	131852	0.131852		14	101578	0.101578
15	102198	0.102198		15	63673.7	0.0636737		15	40923.1	0.0409231		15	43432.4	0.0434324		15	135202	0.135202		15	94194	0.094194
16	108503	0.108503		16	68999.3	0.0689993		16	41969.4	0.0419694		16	33979.7	0.0339797		16	123544	0.123544		16	121652	0.121652
17	101079	0.101079		17	68040.3	0.0680403		17	46376.7	0.0463767		17	57955.1	0.0579551		17	116038	0.116038		17	110184	0.110184
18	113173	0.113173		18	72248.7	0.0722487		18	49061.8	0.0490618		18	63730.8	0.0637308		18	119915	0.119915		18	104016	0.104016
19	104429	0.104429		19	66390.1	0.0663901		19	64677.9	0.0646779		19	48832.2	0.0488322		19	136755	0.136755		19	102282	0.102282
20	99789.4	0.0997894		20	65975.3	0.0659753		20	51358	0.051358		20	54945.5	0.0549455		20	132208	0.132208		20	86655	0.086655
21	116596	0.116596		21	69293.9	0.0692939		21	52019.7	0.0520197		21	44221.7	0.0442217		21	141246	0.141246		21	96147	0.096147
22	106468	0.106468		22	70834.3	0.0708343		22	52559.3	0.0525593		22	60930.2	0.0609302		22	133802	0.133802		22	98652	0.098652
23	110446	0.110446		23	60785.3	0.0607853		23	51470.3	0.0514703		23	58501.8	0.0585018		23	127101	0.127101		23	107414	0.107414
24	102904	0.102904		24	63573.9	0.0635739		24	45103.9	0.0451039		24	56546	0.056546		24	130525	0.130525		24	101403	0.101403
25	114546	0.114546		25	74251.4	0.0742514		25	38677.5	0.0386775		25	59777	0.059777		25	138369	0.138369		25	94469	0.094469
26	119202	0.119202		26	77242.4	0.0772424		26	48385	0.048385		26	50986.4	0.0509864		26	124682	0.124682		26	82841	0.082841
27	108702	0.108702		27	69089.2	0.0690892		27	49991.6	0.0499916		27	55186.2	0.0551862		27	141338	0.141338		27	86148	0.086148
28	124110	0.12411		28	73867.3	0.0738673		28	46874.7	0.0468747		28	39636.8	0.0396368		28	133775	0.133775		28	91185	0.091185
29	111010	0.11101		29	65799.9	0.0657999		29	49031.4	0.0490314		29	34343.6	0.0343436		29	143486	0.143486		29	91893	0.091893
30	105725	0.105725		30	60949.7	0.0609497		30	42972.8	0.0429728		30	50275.4	0.0502754		30	121836	0.121836		30	88390	0.08839
	Median	0.111243			Median	0.066502			Median	0.0481484			Median	0.0452031			Median	0.131189			Median	0.0983925
	25th Percentile	0.105401			25th Percentile	0.0636488			25th Percentile	0.0446072			25th Percentile	0.0398661			25th Percentile	0.123785			25th Percentile	0.0909848
	75th Percentile	0.115678			75th Percentile	0.0724493			75th Percentile	0.0510593			75th Percentile	0.0551022			75th Percentile	0.136783			75th Percentile	0.104034
