# Supplementary material for: Opposing action of the FLR-2 glycoprotein hormone and DRL-1/FLR-4 MAP kinases balance p38-mediated growth and lipid homeostasis in C. elegans
Source: PLoS Biol. 2023 Sep 29;21(9):e3002320. doi: 10.1371/journal.pbio.3002320 (PMC10566725; doi:10.1371/journal.pbio.3002320)
Supplement: S13 Data — (XLSX) [file pbio.3002320.s028.xlsx]

## Sheet: Fig S5A
pha-4 AID growth assay
Replicate 1 — OP50									Replicate 1 — HT115
Strain/Condition	1	2	3	4	5	6	7		Strain/Condition	1	2	3	4	5	6	7
resi5; rhdsi42; drl-1(rhd203) -Aux	0	0	99.0991	100	100	100	100		resi5; rhdsi42; drl-1(rhd203) -Aux	0	0	98.75	100	100	100	100
resi5; rhdsi42; drl-1(rhd203) +Aux	0	0	0	27.3333	70	76.6667	79.3333		resi5; rhdsi42; drl-1(rhd203) +Aux	0	0	0	0	1.53846	6.15385	16.4103
Replicate 2 — OP50									Replicate 2 — HT115
Strain/Condition	1	2	3	4	5	6	7		Strain/Condition	1	2	3	4	5	6	7
resi5; rhdsi42; drl-1(rhd203) -Aux	0	0	100	100	100	100	100		resi5; rhdsi42; drl-1(rhd203) -Aux	0	0	99.3007	100	100	100	100
resi5; rhdsi42; drl-1(rhd203) +Aux	0	0	0.625	36.875	83.125	95.625	100		resi5; rhdsi42; drl-1(rhd203) +Aux	0	0	0	0	1.14286	2.28571	3.42857
Replicate 3 — OP50									Replicate 3 — HT115
Strain/Condition	1	2	3	4	5	6	7		Strain/Condition	1	2	3	4	5	6	7
resi5; rhdsi42; drl-1(rhd203) -Aux	0	0	100	100	100	100	100		resi5; rhdsi42; drl-1(rhd203) -Aux	0	0	100	100	100	100	100
resi5; rhdsi42; drl-1(rhd203) +Aux	0	0	0	12.5984	56.6929	67.7165	67.7165		resi5; rhdsi42; drl-1(rhd203) +Aux	0	0	0	1.31579	7.23684	19.7368	30.9211
Summary Data — OP50	Day 1	Day 2	Day 3	Day 4	Day 5	Day 6	Day 7		Summary Data — HT115	Day 1	Day 2	Day 3	Day 4	Day 5	Day 6	Day 7
resi5; rhdsi42; drl-1(rhd203) -Aux, MEAN	0	0	99.6997	100	100	100	100		resi5; rhdsi42; drl-1(rhd203) -Aux, MEAN	0	0	99.3502	100	100	100	100
resi5; rhdsi42; drl-1(rhd203) -Aux, SEM	0	0	0.3003	0	0	0	0		resi5; rhdsi42; drl-1(rhd203) -Aux, SEM	0	0	0.361693	0	0	0	0
resi5; rhdsi42; drl-1(rhd203) +Aux, MEAN	0	0	0.208333	25.6023	69.9393	80.0027	82.35		resi5; rhdsi42; drl-1(rhd203) +Aux, MEAN	0	0	0	0.438596	3.30605	9.39213	16.92
resi5; rhdsi42; drl-1(rhd203) +Aux, SEM	0	0	0.208333	7.06129	7.63035	8.22734	9.4407		resi5; rhdsi42; drl-1(rhd203) +Aux, SEM	0	0	0	0.438596	1.96871	5.29151	7.94049

## Sheet: Fig S5B
Genotype	Plate #	Worm #	Day of Death	Day of Censor	Notes	Day #	Date
reSi1 +Auxin, OP50	1	1		8	burst	0	2021-12-12
reSi1 +Auxin, OP50	1	2		10	burst	1	2021-12-13
reSi1 +Auxin, OP50	1	3		12	burst	2	2021-12-14
reSi1 +Auxin, OP50	1	4		12	burst	3	2021-12-15
reSi1 +Auxin, OP50	1	5		12	burst	4	2021-12-16
reSi1 +Auxin, OP50	1	6		12	burst	5	2021-12-17
reSi1 +Auxin, OP50	1	7		15	burst	6	2021-12-18
reSi1 +Auxin, OP50	1	8		15	burst	7	2021-12-19
reSi1 +Auxin, OP50	1	9		15	burst	8	2021-12-20
reSi1 +Auxin, OP50	1	10		15	burst	9	2021-12-21
reSi1 +Auxin, OP50	1	11		15	burst	10	2021-12-22
reSi1 +Auxin, OP50	1	12	15			11	2021-12-23
reSi1 +Auxin, OP50	1	13	17			12	2021-12-24
reSi1 +Auxin, OP50	1	14	17			13	2021-12-25
reSi1 +Auxin, OP50	1	15	17			14	2021-12-26
reSi1 +Auxin, OP50	1	16	19			15	2021-12-27
reSi1 +Auxin, OP50	1	17	19			16	2021-12-28
reSi1 +Auxin, OP50	1	18	21			17	2021-12-29
reSi1 +Auxin, OP50	1	19	21			18	2021-12-30
reSi1 +Auxin, OP50	1	20	23			19	2021-12-31
reSi1 +Auxin, OP50	1	21	23			20	2022-01-01
reSi1 +Auxin, OP50	1	22	23			21	2022-01-02
reSi1 +Auxin, OP50	1	23	23			22	2022-01-03
reSi1 +Auxin, OP50	1	24	25			23	2022-01-04
reSi1 +Auxin, OP50	1	25	25			24	2022-01-05
reSi1 +Auxin, OP50	1	26	25			25	2022-01-06
reSi1 +Auxin, OP50	1	27	25			26	2022-01-07
reSi1 +Auxin, OP50	1	28	27			27	2022-01-08
reSi1 +Auxin, OP50	1	29	27			28	2022-01-09
reSi1 +Auxin, OP50	1	30	31			29	2022-01-10
reSi1 +Auxin, OP50	2	1		10	burst	30	2022-01-11
reSi1 +Auxin, OP50	2	2		10	burst	31	2022-01-12
reSi1 +Auxin, OP50	2	3		10	burst	32	2022-01-13
reSi1 +Auxin, OP50	2	4		10	burst	33	2022-01-14
reSi1 +Auxin, OP50	2	5		12	burst	34	2022-01-15
reSi1 +Auxin, OP50	2	6		12	burst	35	2022-01-16
reSi1 +Auxin, OP50	2	7		12	burst	36	2022-01-17
reSi1 +Auxin, OP50	2	8		12	burst	37	2022-01-18
reSi1 +Auxin, OP50	2	9		12	burst	38	2022-01-19
reSi1 +Auxin, OP50	2	10		15	burst	39	2022-01-20
reSi1 +Auxin, OP50	2	11		15	burst	40	2022-01-21
reSi1 +Auxin, OP50	2	12		15	burst
reSi1 +Auxin, OP50	2	13		15	burst
reSi1 +Auxin, OP50	2	14		15	burst
reSi1 +Auxin, OP50	2	15		15	burst
reSi1 +Auxin, OP50	2	16		15	burst
reSi1 +Auxin, OP50	2	17		15	burst
reSi1 +Auxin, OP50	2	18	15
reSi1 +Auxin, OP50	2	19	15
reSi1 +Auxin, OP50	2	20	17
reSi1 +Auxin, OP50	2	21	17
reSi1 +Auxin, OP50	2	22	17
reSi1 +Auxin, OP50	2	23	21
reSi1 +Auxin, OP50	2	24	23
reSi1 +Auxin, OP50	2	25	23
reSi1 +Auxin, OP50	2	26	23
reSi1 +Auxin, OP50	2	27	25
reSi1 +Auxin, OP50	2	28	25
reSi1 +Auxin, OP50	2	29	25
reSi1 +Auxin, OP50	2	30	29
reSi1 +Auxin, OP50	3	1		10	burst
reSi1 +Auxin, OP50	3	2		10	burst
reSi1 +Auxin, OP50	3	3		10	burst
reSi1 +Auxin, OP50	3	4		12	burst
reSi1 +Auxin, OP50	3	5		12	burst
reSi1 +Auxin, OP50	3	6		12	burst
reSi1 +Auxin, OP50	3	7		12	burst
reSi1 +Auxin, OP50	3	8		12	burst
reSi1 +Auxin, OP50	3	9		12	burst
reSi1 +Auxin, OP50	3	10		12	burst
reSi1 +Auxin, OP50	3	11	12
reSi1 +Auxin, OP50	3	12	15
reSi1 +Auxin, OP50	3	13	15
reSi1 +Auxin, OP50	3	14		15	burst
reSi1 +Auxin, OP50	3	15		15	burst
reSi1 +Auxin, OP50	3	16		15	burst
reSi1 +Auxin, OP50	3	17	17
reSi1 +Auxin, OP50	3	18	19
reSi1 +Auxin, OP50	3	19	19
reSi1 +Auxin, OP50	3	20	19
reSi1 +Auxin, OP50	3	21	21
reSi1 +Auxin, OP50	3	22	21
reSi1 +Auxin, OP50	3	23	23
reSi1 +Auxin, OP50	3	24	23
reSi1 +Auxin, OP50	3	25	23
reSi1 +Auxin, OP50	3	26	25
reSi1 +Auxin, OP50	3	27	25
reSi1 +Auxin, OP50	3	28	25
reSi1 +Auxin, OP50	3	29	27
reSi1 +Auxin, OP50	3	30	31
reSi1 +Auxin, OP50	4	1		10	burst
reSi1 +Auxin, OP50	4	2		10	burst
reSi1 +Auxin, OP50	4	3		10	burst
reSi1 +Auxin, OP50	4	4		10	burst
reSi1 +Auxin, OP50	4	5		10	missing
reSi1 +Auxin, OP50	4	6		12	burst
reSi1 +Auxin, OP50	4	7		12	burst
reSi1 +Auxin, OP50	4	8		12	burst
reSi1 +Auxin, OP50	4	9		12	burst
reSi1 +Auxin, OP50	4	10		12	burst
reSi1 +Auxin, OP50	4	11		12	burst
reSi1 +Auxin, OP50	4	12		15	burst
reSi1 +Auxin, OP50	4	13		15	burst
reSi1 +Auxin, OP50	4	14	15
reSi1 +Auxin, OP50	4	15	15
reSi1 +Auxin, OP50	4	16	17
reSi1 +Auxin, OP50	4	17	19
reSi1 +Auxin, OP50	4	18	21
reSi1 +Auxin, OP50	4	19	21
reSi1 +Auxin, OP50	4	20	21
reSi1 +Auxin, OP50	4	21	21
reSi1 +Auxin, OP50	4	22	21
reSi1 +Auxin, OP50	4	23	23
reSi1 +Auxin, OP50	4	24	23
reSi1 +Auxin, OP50	4	25	23
reSi1 +Auxin, OP50	4	26	23
reSi1 +Auxin, OP50	4	27	25
reSi1 +Auxin, OP50	4	28	25
reSi1 +Auxin, OP50	4	29	27
reSi1 +Auxin, OP50	4	30	27
reSi1 +Auxin, OP50	5	1		8	burst
reSi1 +Auxin, OP50	5	2		10	burst
reSi1 +Auxin, OP50	5	3		10	burst
reSi1 +Auxin, OP50	5	4		10	burst
reSi1 +Auxin, OP50	5	5		10	burst
reSi1 +Auxin, OP50	5	6		10	burst
reSi1 +Auxin, OP50	5	7		12	burst
reSi1 +Auxin, OP50	5	8		12	burst
reSi1 +Auxin, OP50	5	9		12	burst
reSi1 +Auxin, OP50	5	10		12	burst
reSi1 +Auxin, OP50	5	11		12	burst
reSi1 +Auxin, OP50	5	12		12	burst
reSi1 +Auxin, OP50	5	13		15	burst
reSi1 +Auxin, OP50	5	14		15	burst
reSi1 +Auxin, OP50	5	15	15
reSi1 +Auxin, OP50	5	16	15
reSi1 +Auxin, OP50	5	17		15	burst
reSi1 +Auxin, OP50	5	18		15	burst
reSi1 +Auxin, OP50	5	19		15	burst
reSi1 +Auxin, OP50	5	20		15	burst
reSi1 +Auxin, OP50	5	21		15	burst
reSi1 +Auxin, OP50	5	22		17	burst
reSi1 +Auxin, OP50	5	23	17
reSi1 +Auxin, OP50	5	24	19
reSi1 +Auxin, OP50	5	25	23
reSi1 +Auxin, OP50	5	26	25
reSi1 +Auxin, OP50	5	27	25
reSi1 +Auxin, OP50	5	28	29
reSi1 +Auxin, OP50	5	29	29
reSi1 +Auxin, OP50	5	30	29
reSi1; AID::drl-1 +Auxin, OP50	1	1		8	burst	0	2021-12-12
reSi1; AID::drl-1 +Auxin, OP50	1	2		8	burst	1	2021-12-13
reSi1; AID::drl-1 +Auxin, OP50	1	3	8			2	2021-12-14	Picked L4s
reSi1; AID::drl-1 +Auxin, OP50	1	4		10	burst	3	2021-12-15
reSi1; AID::drl-1 +Auxin, OP50	1	5		10	burst	4	2021-12-16
reSi1; AID::drl-1 +Auxin, OP50	1	6		10	burst	5	2021-12-17
reSi1; AID::drl-1 +Auxin, OP50	1	7		10	burst	6	2021-12-18
reSi1; AID::drl-1 +Auxin, OP50	1	8		10	burst	7	2021-12-19
reSi1; AID::drl-1 +Auxin, OP50	1	9		10	burst	8	2021-12-20
reSi1; AID::drl-1 +Auxin, OP50	1	10		10	burst	9	2021-12-21
reSi1; AID::drl-1 +Auxin, OP50	1	11		10	burst	10	2021-12-22
reSi1; AID::drl-1 +Auxin, OP50	1	12		12	burst	11	2021-12-23
reSi1; AID::drl-1 +Auxin, OP50	1	13		12	burst	12	2021-12-24
reSi1; AID::drl-1 +Auxin, OP50	1	14		12	burst	13	2021-12-25
reSi1; AID::drl-1 +Auxin, OP50	1	15		12	burst	14	2021-12-26
reSi1; AID::drl-1 +Auxin, OP50	1	16		12	burst	15	2021-12-27
reSi1; AID::drl-1 +Auxin, OP50	1	17		12	burst	16	2021-12-28
reSi1; AID::drl-1 +Auxin, OP50	1	18		12	burst	17	2021-12-29
reSi1; AID::drl-1 +Auxin, OP50	1	19		12	burst	18	2021-12-30
reSi1; AID::drl-1 +Auxin, OP50	1	20		15	burst	19	2021-12-31
reSi1; AID::drl-1 +Auxin, OP50	1	21		15	burst	20	2022-01-01
reSi1; AID::drl-1 +Auxin, OP50	1	22		15	burst	21	2022-01-02
reSi1; AID::drl-1 +Auxin, OP50	1	23	17			22	2022-01-03
reSi1; AID::drl-1 +Auxin, OP50	1	24	19			23	2022-01-04
reSi1; AID::drl-1 +Auxin, OP50	1	25	21			24	2022-01-05
reSi1; AID::drl-1 +Auxin, OP50	1	26	21			25	2022-01-06
reSi1; AID::drl-1 +Auxin, OP50	1	27	21			26	2022-01-07
reSi1; AID::drl-1 +Auxin, OP50	1	28	23			27	2022-01-08
reSi1; AID::drl-1 +Auxin, OP50	1	29	27			28	2022-01-09
reSi1; AID::drl-1 +Auxin, OP50	1	30	29			29	2022-01-10
reSi1; AID::drl-1 +Auxin, OP50	2	1		8	burst	30	2022-01-11
reSi1; AID::drl-1 +Auxin, OP50	2	2		8	burst	31	2022-01-12
reSi1; AID::drl-1 +Auxin, OP50	2	3		10	burst	32	2022-01-13
reSi1; AID::drl-1 +Auxin, OP50	2	4		10	burst	33	2022-01-14
reSi1; AID::drl-1 +Auxin, OP50	2	5		10	burst	34	2022-01-15
reSi1; AID::drl-1 +Auxin, OP50	2	6		10	burst	35	2022-01-16
reSi1; AID::drl-1 +Auxin, OP50	2	7		10	burst	36	2022-01-17
reSi1; AID::drl-1 +Auxin, OP50	2	8		10	burst	37	2022-01-18
reSi1; AID::drl-1 +Auxin, OP50	2	9		10	burst	38	2022-01-19
reSi1; AID::drl-1 +Auxin, OP50	2	10		10	burst	39	2022-01-20
reSi1; AID::drl-1 +Auxin, OP50	2	11		12	burst	40	2022-01-21
reSi1; AID::drl-1 +Auxin, OP50	2	12		12	burst
reSi1; AID::drl-1 +Auxin, OP50	2	13		12	burst
reSi1; AID::drl-1 +Auxin, OP50	2	14		12	burst
reSi1; AID::drl-1 +Auxin, OP50	2	15		12	burst
reSi1; AID::drl-1 +Auxin, OP50	2	16		12	burst
reSi1; AID::drl-1 +Auxin, OP50	2	17		12	burst
reSi1; AID::drl-1 +Auxin, OP50	2	18		12	burst
reSi1; AID::drl-1 +Auxin, OP50	2	19		12	burst
reSi1; AID::drl-1 +Auxin, OP50	2	20		12	burst
reSi1; AID::drl-1 +Auxin, OP50	2	21		15	burst
reSi1; AID::drl-1 +Auxin, OP50	2	22		15	burst
reSi1; AID::drl-1 +Auxin, OP50	2	23	15
reSi1; AID::drl-1 +Auxin, OP50	2	24	15
reSi1; AID::drl-1 +Auxin, OP50	2	25	19
reSi1; AID::drl-1 +Auxin, OP50	2	26	23
reSi1; AID::drl-1 +Auxin, OP50	2	27	23
reSi1; AID::drl-1 +Auxin, OP50	2	28	23
reSi1; AID::drl-1 +Auxin, OP50	2	29	25
reSi1; AID::drl-1 +Auxin, OP50	2	30	25
reSi1; AID::drl-1 +Auxin, OP50	3	1		10	burst
reSi1; AID::drl-1 +Auxin, OP50	3	2		10	burst
reSi1; AID::drl-1 +Auxin, OP50	3	3		10	burst
reSi1; AID::drl-1 +Auxin, OP50	3	4		10	burst
reSi1; AID::drl-1 +Auxin, OP50	3	5		10	burst
reSi1; AID::drl-1 +Auxin, OP50	3	6		10	burst
reSi1; AID::drl-1 +Auxin, OP50	3	7		10	burst
reSi1; AID::drl-1 +Auxin, OP50	3	8		10	burst
reSi1; AID::drl-1 +Auxin, OP50	3	9		12	burst
reSi1; AID::drl-1 +Auxin, OP50	3	10		12	burst
reSi1; AID::drl-1 +Auxin, OP50	3	11		12	burst
reSi1; AID::drl-1 +Auxin, OP50	3	12		12	burst
reSi1; AID::drl-1 +Auxin, OP50	3	13		12	burst
reSi1; AID::drl-1 +Auxin, OP50	3	14		12	burst
reSi1; AID::drl-1 +Auxin, OP50	3	15		12	burst
reSi1; AID::drl-1 +Auxin, OP50	3	16		15	burst
reSi1; AID::drl-1 +Auxin, OP50	3	17		15	burst
reSi1; AID::drl-1 +Auxin, OP50	3	18		15	burst
reSi1; AID::drl-1 +Auxin, OP50	3	19	15
reSi1; AID::drl-1 +Auxin, OP50	3	20	15
reSi1; AID::drl-1 +Auxin, OP50	3	21		15	burst
reSi1; AID::drl-1 +Auxin, OP50	3	22		15	burst
reSi1; AID::drl-1 +Auxin, OP50	3	23	21
reSi1; AID::drl-1 +Auxin, OP50	3	24	23
reSi1; AID::drl-1 +Auxin, OP50	3	25	23
reSi1; AID::drl-1 +Auxin, OP50	3	26	25
reSi1; AID::drl-1 +Auxin, OP50	3	27	25
reSi1; AID::drl-1 +Auxin, OP50	3	28	25
reSi1; AID::drl-1 +Auxin, OP50	3	29	27
reSi1; AID::drl-1 +Auxin, OP50	3	30	29
reSi1; AID::drl-1 +Auxin, OP50	4	1		8	burst
reSi1; AID::drl-1 +Auxin, OP50	4	2		8	burst
reSi1; AID::drl-1 +Auxin, OP50	4	3		8	burst
reSi1; AID::drl-1 +Auxin, OP50	4	4		10	burst
reSi1; AID::drl-1 +Auxin, OP50	4	5		10	burst
reSi1; AID::drl-1 +Auxin, OP50	4	6		10	burst
reSi1; AID::drl-1 +Auxin, OP50	4	7		10	burst
reSi1; AID::drl-1 +Auxin, OP50	4	8		10	burst
reSi1; AID::drl-1 +Auxin, OP50	4	9		10	burst
reSi1; AID::drl-1 +Auxin, OP50	4	10		10	burst
reSi1; AID::drl-1 +Auxin, OP50	4	11		10	burst
reSi1; AID::drl-1 +Auxin, OP50	4	12		12	burst
reSi1; AID::drl-1 +Auxin, OP50	4	13		12	burst
reSi1; AID::drl-1 +Auxin, OP50	4	14		12	burst
reSi1; AID::drl-1 +Auxin, OP50	4	15		12	burst
reSi1; AID::drl-1 +Auxin, OP50	4	16		12	burst
reSi1; AID::drl-1 +Auxin, OP50	4	17		12	burst
reSi1; AID::drl-1 +Auxin, OP50	4	18		12	burst
reSi1; AID::drl-1 +Auxin, OP50	4	19		15	burst
reSi1; AID::drl-1 +Auxin, OP50	4	20	15
reSi1; AID::drl-1 +Auxin, OP50	4	21	15
reSi1; AID::drl-1 +Auxin, OP50	4	22	17
reSi1; AID::drl-1 +Auxin, OP50	4	23	19
reSi1; AID::drl-1 +Auxin, OP50	4	24	19
reSi1; AID::drl-1 +Auxin, OP50	4	25	19
reSi1; AID::drl-1 +Auxin, OP50	4	26	25
reSi1; AID::drl-1 +Auxin, OP50	4	27	27
reSi1; AID::drl-1 +Auxin, OP50	4	28	27
reSi1; AID::drl-1 +Auxin, OP50	4	29	29
reSi1; AID::drl-1 +Auxin, OP50	4	30	29
reSi1; AID::drl-1 +Auxin, OP50	5	1		8	burst
reSi1; AID::drl-1 +Auxin, OP50	5	2		8	burst
reSi1; AID::drl-1 +Auxin, OP50	5	3		8	burst
reSi1; AID::drl-1 +Auxin, OP50	5	4		8	burst
reSi1; AID::drl-1 +Auxin, OP50	5	5		8	burst
reSi1; AID::drl-1 +Auxin, OP50	5	6		8	burst
reSi1; AID::drl-1 +Auxin, OP50	5	7		10	burst
reSi1; AID::drl-1 +Auxin, OP50	5	8		10	burst
reSi1; AID::drl-1 +Auxin, OP50	5	9		10	burst
reSi1; AID::drl-1 +Auxin, OP50	5	10		10	burst
reSi1; AID::drl-1 +Auxin, OP50	5	11		10	burst
reSi1; AID::drl-1 +Auxin, OP50	5	12		10	burst
reSi1; AID::drl-1 +Auxin, OP50	5	13		10	burst
reSi1; AID::drl-1 +Auxin, OP50	5	14		10	burst
reSi1; AID::drl-1 +Auxin, OP50	5	15		12	burst
reSi1; AID::drl-1 +Auxin, OP50	5	16		12	burst
reSi1; AID::drl-1 +Auxin, OP50	5	17		12	burst
reSi1; AID::drl-1 +Auxin, OP50	5	18		12	burst
reSi1; AID::drl-1 +Auxin, OP50	5	19		12	burst
reSi1; AID::drl-1 +Auxin, OP50	5	20		12	burst
reSi1; AID::drl-1 +Auxin, OP50	5	21		12	burst
reSi1; AID::drl-1 +Auxin, OP50	5	22		12	burst
reSi1; AID::drl-1 +Auxin, OP50	5	23		15	burst
reSi1; AID::drl-1 +Auxin, OP50	5	24		15	burst
reSi1; AID::drl-1 +Auxin, OP50	5	25	15
reSi1; AID::drl-1 +Auxin, OP50	5	26	15
reSi1; AID::drl-1 +Auxin, OP50	5	27	21
reSi1; AID::drl-1 +Auxin, OP50	5	28	25
reSi1; AID::drl-1 +Auxin, OP50	5	29	27
reSi1; AID::drl-1 +Auxin, OP50	5	30	29
reSi5 +Auxin, OP50	1	1		10	burst	0	2021-12-12
reSi5 +Auxin, OP50	1	2		10	burst	1	2021-12-13
reSi5 +Auxin, OP50	1	3		10	burst	2	2021-12-14	Picked L4s
reSi5 +Auxin, OP50	1	4		10	burst	3	2021-12-15
reSi5 +Auxin, OP50	1	5		10	burst	4	2021-12-16
reSi5 +Auxin, OP50	1	6		12	burst	5	2021-12-17
reSi5 +Auxin, OP50	1	7		12	burst	6	2021-12-18
reSi5 +Auxin, OP50	1	8		12	burst	7	2021-12-19
reSi5 +Auxin, OP50	1	9		12	burst	8	2021-12-20
reSi5 +Auxin, OP50	1	10		12	burst	9	2021-12-21
reSi5 +Auxin, OP50	1	11		12	burst	10	2021-12-22
reSi5 +Auxin, OP50	1	12		12	burst	11	2021-12-23
reSi5 +Auxin, OP50	1	13		12	burst	12	2021-12-24
reSi5 +Auxin, OP50	1	14		15	burst	13	2021-12-25
reSi5 +Auxin, OP50	1	15		15	burst	14	2021-12-26
reSi5 +Auxin, OP50	1	16		15	burst	15	2021-12-27
reSi5 +Auxin, OP50	1	17		15	burst	16	2021-12-28
reSi5 +Auxin, OP50	1	18		15	burst	17	2021-12-29
reSi5 +Auxin, OP50	1	19	15			18	2021-12-30
reSi5 +Auxin, OP50	1	20	15			19	2021-12-31
reSi5 +Auxin, OP50	1	21	15			20	2022-01-01
reSi5 +Auxin, OP50	1	22	21			21	2022-01-02
reSi5 +Auxin, OP50	1	23	23			22	2022-01-03
reSi5 +Auxin, OP50	1	24	23			23	2022-01-04
reSi5 +Auxin, OP50	1	25	25			24	2022-01-05
reSi5 +Auxin, OP50	1	26	27			25	2022-01-06
reSi5 +Auxin, OP50	1	27	27			26	2022-01-07
reSi5 +Auxin, OP50	1	28	29			27	2022-01-08
reSi5 +Auxin, OP50	1	29	31			28	2022-01-09
reSi5 +Auxin, OP50	1	30	36			29	2022-01-10
reSi5 +Auxin, OP50	2	1		8	burst	30	2022-01-11
reSi5 +Auxin, OP50	2	2		8	burst	31	2022-01-12
reSi5 +Auxin, OP50	2	3		8	missing	32	2022-01-13
reSi5 +Auxin, OP50	2	4		10	burst	33	2022-01-14
reSi5 +Auxin, OP50	2	5		10	burst	34	2022-01-15
reSi5 +Auxin, OP50	2	6		10	burst	35	2022-01-16
reSi5 +Auxin, OP50	2	7		10	burst	36	2022-01-17
reSi5 +Auxin, OP50	2	8		10	burst	37	2022-01-18
reSi5 +Auxin, OP50	2	9		10	burst	38	2022-01-19
reSi5 +Auxin, OP50	2	10		10	burst	39	2022-01-20
reSi5 +Auxin, OP50	2	11		12	burst	40	2022-01-21
reSi5 +Auxin, OP50	2	12		12	burst
reSi5 +Auxin, OP50	2	13		12	burst
reSi5 +Auxin, OP50	2	14		12	burst
reSi5 +Auxin, OP50	2	15		15	burst
reSi5 +Auxin, OP50	2	16		15	burst
reSi5 +Auxin, OP50	2	17		15	burst
reSi5 +Auxin, OP50	2	18		15	burst
reSi5 +Auxin, OP50	2	19		15	burst
reSi5 +Auxin, OP50	2	20	17
reSi5 +Auxin, OP50	2	21	21
reSi5 +Auxin, OP50	2	22	23
reSi5 +Auxin, OP50	2	23	23
reSi5 +Auxin, OP50	2	24	25
reSi5 +Auxin, OP50	2	25	25
reSi5 +Auxin, OP50	2	26	25
reSi5 +Auxin, OP50	2	27	27
reSi5 +Auxin, OP50	2	28	27
reSi5 +Auxin, OP50	2	29	27
reSi5 +Auxin, OP50	2	30	29
reSi5 +Auxin, OP50	3	1		8	burst
reSi5 +Auxin, OP50	3	2		8	burst
reSi5 +Auxin, OP50	3	3		10	burst
reSi5 +Auxin, OP50	3	4		10	burst
reSi5 +Auxin, OP50	3	5		10	burst
reSi5 +Auxin, OP50	3	6		10	burst
reSi5 +Auxin, OP50	3	7		10	burst
reSi5 +Auxin, OP50	3	8		10	burst
reSi5 +Auxin, OP50	3	9		10	burst
reSi5 +Auxin, OP50	3	10		12	burst
reSi5 +Auxin, OP50	3	11		12	burst
reSi5 +Auxin, OP50	3	12		12	burst
reSi5 +Auxin, OP50	3	13		12	burst
reSi5 +Auxin, OP50	3	14		12	burst
reSi5 +Auxin, OP50	3	15		12	burst
reSi5 +Auxin, OP50	3	16		12	burst
reSi5 +Auxin, OP50	3	17		12	burst
reSi5 +Auxin, OP50	3	18		12	burst
reSi5 +Auxin, OP50	3	19		12	burst
reSi5 +Auxin, OP50	3	20		12	burst
reSi5 +Auxin, OP50	3	21		15	burst
reSi5 +Auxin, OP50	3	22		15	burst
reSi5 +Auxin, OP50	3	23	15
reSi5 +Auxin, OP50	3	24	21
reSi5 +Auxin, OP50	3	25	25
reSi5 +Auxin, OP50	3	26	25
reSi5 +Auxin, OP50	3	27	27
reSi5 +Auxin, OP50	3	28	27
reSi5 +Auxin, OP50	3	29	29
reSi5 +Auxin, OP50	3	30	37
reSi5 +Auxin, OP50	4	1		8	burst
reSi5 +Auxin, OP50	4	2		10	burst
reSi5 +Auxin, OP50	4	3		10	burst
reSi5 +Auxin, OP50	4	4		10	burst
reSi5 +Auxin, OP50	4	5		10	burst
reSi5 +Auxin, OP50	4	6		10	burst
reSi5 +Auxin, OP50	4	7		12	burst
reSi5 +Auxin, OP50	4	8		12	burst
reSi5 +Auxin, OP50	4	9		12	burst
reSi5 +Auxin, OP50	4	10		12	burst
reSi5 +Auxin, OP50	4	11		12	burst
reSi5 +Auxin, OP50	4	12		12	burst
reSi5 +Auxin, OP50	4	13		12	burst
reSi5 +Auxin, OP50	4	14		15	burst
reSi5 +Auxin, OP50	4	15		15	burst
reSi5 +Auxin, OP50	4	16		15	burst
reSi5 +Auxin, OP50	4	17		15	burst
reSi5 +Auxin, OP50	4	18		15	burst
reSi5 +Auxin, OP50	4	19		15	burst
reSi5 +Auxin, OP50	4	20	15
reSi5 +Auxin, OP50	4	21	15
reSi5 +Auxin, OP50	4	22	17
reSi5 +Auxin, OP50	4	23	17
reSi5 +Auxin, OP50	4	24	21
reSi5 +Auxin, OP50	4	25	21
reSi5 +Auxin, OP50	4	26	23
reSi5 +Auxin, OP50	4	27	25
reSi5 +Auxin, OP50	4	28	25
reSi5 +Auxin, OP50	4	29	25
reSi5 +Auxin, OP50	4	30	27
reSi5 +Auxin, OP50	5	1		8	burst
reSi5 +Auxin, OP50	5	2		8	burst
reSi5 +Auxin, OP50	5	3		8	burst
reSi5 +Auxin, OP50	5	4		10	burst
reSi5 +Auxin, OP50	5	5		10	burst
reSi5 +Auxin, OP50	5	6		10	burst
reSi5 +Auxin, OP50	5	7		10	burst
reSi5 +Auxin, OP50	5	8		10	burst
reSi5 +Auxin, OP50	5	9		10	burst
reSi5 +Auxin, OP50	5	10		10	burst
reSi5 +Auxin, OP50	5	11		10	missing
reSi5 +Auxin, OP50	5	12		10	missing
reSi5 +Auxin, OP50	5	13		12	burst
reSi5 +Auxin, OP50	5	14		12	burst
reSi5 +Auxin, OP50	5	15		12	burst
reSi5 +Auxin, OP50	5	16		12	burst
reSi5 +Auxin, OP50	5	17		12	burst
reSi5 +Auxin, OP50	5	18		12	burst
reSi5 +Auxin, OP50	5	19		12	burst
reSi5 +Auxin, OP50	5	20		12	missing
reSi5 +Auxin, OP50	5	21		15	burst
reSi5 +Auxin, OP50	5	22		15	burst
reSi5 +Auxin, OP50	5	23		15	burst
reSi5 +Auxin, OP50	5	24	15
reSi5 +Auxin, OP50	5	25	17
reSi5 +Auxin, OP50	5	26	19
reSi5 +Auxin, OP50	5	27	23
reSi5 +Auxin, OP50	5	28	25
reSi5 +Auxin, OP50	5	29	25
reSi5 +Auxin, OP50	5	30	33
reSi5; AID::drl-1 +Auxin, OP50	1	1		15	crawled off	0	2021-12-12
reSi5; AID::drl-1 +Auxin, OP50	1	2	19			1	2021-12-13
reSi5; AID::drl-1 +Auxin, OP50	1	3	19			2	2021-12-14
reSi5; AID::drl-1 +Auxin, OP50	1	4	21			3	2021-12-15	Picked L4s
reSi5; AID::drl-1 +Auxin, OP50	1	5	21			4	2021-12-16
reSi5; AID::drl-1 +Auxin, OP50	1	6	21			5	2021-12-17
reSi5; AID::drl-1 +Auxin, OP50	1	7	21			6	2021-12-18
reSi5; AID::drl-1 +Auxin, OP50	1	8	23			7	2021-12-19
reSi5; AID::drl-1 +Auxin, OP50	1	9	23			8	2021-12-20
reSi5; AID::drl-1 +Auxin, OP50	1	10	23			9	2021-12-21
reSi5; AID::drl-1 +Auxin, OP50	1	11	23			10	2021-12-22
reSi5; AID::drl-1 +Auxin, OP50	1	12	23			11	2021-12-23
reSi5; AID::drl-1 +Auxin, OP50	1	13	23			12	2021-12-24
reSi5; AID::drl-1 +Auxin, OP50	1	14	23			13	2021-12-25
reSi5; AID::drl-1 +Auxin, OP50	1	15	23			14	2021-12-26
reSi5; AID::drl-1 +Auxin, OP50	1	16	23			15	2021-12-27
reSi5; AID::drl-1 +Auxin, OP50	1	17		23	missing	16	2021-12-28
reSi5; AID::drl-1 +Auxin, OP50	1	18	25			17	2021-12-29
reSi5; AID::drl-1 +Auxin, OP50	1	19	25			18	2021-12-30
reSi5; AID::drl-1 +Auxin, OP50	1	20	25			19	2021-12-31
reSi5; AID::drl-1 +Auxin, OP50	1	21	25			20	2022-01-01
reSi5; AID::drl-1 +Auxin, OP50	1	22	25			21	2022-01-02
reSi5; AID::drl-1 +Auxin, OP50	1	23	25			22	2022-01-03
reSi5; AID::drl-1 +Auxin, OP50	1	24	27			23	2022-01-04
reSi5; AID::drl-1 +Auxin, OP50	1	25	27			24	2022-01-05
reSi5; AID::drl-1 +Auxin, OP50	1	26	27			25	2022-01-06
reSi5; AID::drl-1 +Auxin, OP50	1	27	27			26	2022-01-07
reSi5; AID::drl-1 +Auxin, OP50	1	28	27			27	2022-01-08
reSi5; AID::drl-1 +Auxin, OP50	1	29	27			28	2022-01-09
reSi5; AID::drl-1 +Auxin, OP50	1	30	33			29	2022-01-10
reSi5; AID::drl-1 +Auxin, OP50	2	1		15	crawled off	30	2022-01-11
reSi5; AID::drl-1 +Auxin, OP50	2	2	15			31	2022-01-12
reSi5; AID::drl-1 +Auxin, OP50	2	3	19			32	2022-01-13
reSi5; AID::drl-1 +Auxin, OP50	2	4	21			33	2022-01-14
reSi5; AID::drl-1 +Auxin, OP50	2	5	21			34	2022-01-15
reSi5; AID::drl-1 +Auxin, OP50	2	6	21			35	2022-01-16
reSi5; AID::drl-1 +Auxin, OP50	2	7	21			36	2022-01-17
reSi5; AID::drl-1 +Auxin, OP50	2	8	21			37	2022-01-18
reSi5; AID::drl-1 +Auxin, OP50	2	9	21			38	2022-01-19
reSi5; AID::drl-1 +Auxin, OP50	2	10	21			39	2022-01-20
reSi5; AID::drl-1 +Auxin, OP50	2	11	21			40	2022-01-21
reSi5; AID::drl-1 +Auxin, OP50	2	12	21
reSi5; AID::drl-1 +Auxin, OP50	2	13	23
reSi5; AID::drl-1 +Auxin, OP50	2	14	23
reSi5; AID::drl-1 +Auxin, OP50	2	15	23
reSi5; AID::drl-1 +Auxin, OP50	2	16	23
reSi5; AID::drl-1 +Auxin, OP50	2	17	23
reSi5; AID::drl-1 +Auxin, OP50	2	18	23
reSi5; AID::drl-1 +Auxin, OP50	2	19	23
reSi5; AID::drl-1 +Auxin, OP50	2	20	23
reSi5; AID::drl-1 +Auxin, OP50	2	21	23
reSi5; AID::drl-1 +Auxin, OP50	2	22	23
reSi5; AID::drl-1 +Auxin, OP50	2	23	23
reSi5; AID::drl-1 +Auxin, OP50	2	24	25
reSi5; AID::drl-1 +Auxin, OP50	2	25	25
reSi5; AID::drl-1 +Auxin, OP50	2	26	25
reSi5; AID::drl-1 +Auxin, OP50	2	27	25
reSi5; AID::drl-1 +Auxin, OP50	2	28	27
reSi5; AID::drl-1 +Auxin, OP50	2	29	29
reSi5; AID::drl-1 +Auxin, OP50	2	30	29
reSi5; AID::drl-1 +Auxin, OP50	3	1		8	missing
reSi5; AID::drl-1 +Auxin, OP50	3	2	19
reSi5; AID::drl-1 +Auxin, OP50	3	3	19
reSi5; AID::drl-1 +Auxin, OP50	3	4	19
reSi5; AID::drl-1 +Auxin, OP50	3	5	19
reSi5; AID::drl-1 +Auxin, OP50	3	6		19	missing
reSi5; AID::drl-1 +Auxin, OP50	3	7	21
reSi5; AID::drl-1 +Auxin, OP50	3	8	21
reSi5; AID::drl-1 +Auxin, OP50	3	9	21
reSi5; AID::drl-1 +Auxin, OP50	3	10	21
reSi5; AID::drl-1 +Auxin, OP50	3	11	21
reSi5; AID::drl-1 +Auxin, OP50	3	12	23
reSi5; AID::drl-1 +Auxin, OP50	3	13	23
reSi5; AID::drl-1 +Auxin, OP50	3	14	23
reSi5; AID::drl-1 +Auxin, OP50	3	15	23
reSi5; AID::drl-1 +Auxin, OP50	3	16	23
reSi5; AID::drl-1 +Auxin, OP50	3	17	23
reSi5; AID::drl-1 +Auxin, OP50	3	18	25
reSi5; AID::drl-1 +Auxin, OP50	3	19	25
reSi5; AID::drl-1 +Auxin, OP50	3	20	25
reSi5; AID::drl-1 +Auxin, OP50	3	21	25
reSi5; AID::drl-1 +Auxin, OP50	3	22	25
reSi5; AID::drl-1 +Auxin, OP50	3	23	25
reSi5; AID::drl-1 +Auxin, OP50	3	24	27
reSi5; AID::drl-1 +Auxin, OP50	3	25	27
reSi5; AID::drl-1 +Auxin, OP50	3	26	27
reSi5; AID::drl-1 +Auxin, OP50	3	27	27
reSi5; AID::drl-1 +Auxin, OP50	3	28	27
reSi5; AID::drl-1 +Auxin, OP50	3	29	29
reSi5; AID::drl-1 +Auxin, OP50	3	30	29
reSi5; AID::drl-1 +Auxin, OP50	4	1	19
reSi5; AID::drl-1 +Auxin, OP50	4	2	21
reSi5; AID::drl-1 +Auxin, OP50	4	3	21
reSi5; AID::drl-1 +Auxin, OP50	4	4	21
reSi5; AID::drl-1 +Auxin, OP50	4	5	21
reSi5; AID::drl-1 +Auxin, OP50	4	6	21
reSi5; AID::drl-1 +Auxin, OP50	4	7	23
reSi5; AID::drl-1 +Auxin, OP50	4	8	23
reSi5; AID::drl-1 +Auxin, OP50	4	9	23
reSi5; AID::drl-1 +Auxin, OP50	4	10	23
reSi5; AID::drl-1 +Auxin, OP50	4	11	23
reSi5; AID::drl-1 +Auxin, OP50	4	12	23
reSi5; AID::drl-1 +Auxin, OP50	4	13	23
reSi5; AID::drl-1 +Auxin, OP50	4	14	25
reSi5; AID::drl-1 +Auxin, OP50	4	15	25
reSi5; AID::drl-1 +Auxin, OP50	4	16	25
reSi5; AID::drl-1 +Auxin, OP50	4	17	25
reSi5; AID::drl-1 +Auxin, OP50	4	18	25
reSi5; AID::drl-1 +Auxin, OP50	4	19	25
reSi5; AID::drl-1 +Auxin, OP50	4	20	25
reSi5; AID::drl-1 +Auxin, OP50	4	21	25
reSi5; AID::drl-1 +Auxin, OP50	4	22	25
reSi5; AID::drl-1 +Auxin, OP50	4	23	25
reSi5; AID::drl-1 +Auxin, OP50	4	24	25
reSi5; AID::drl-1 +Auxin, OP50	4	25	25
reSi5; AID::drl-1 +Auxin, OP50	4	26		25	missing
reSi5; AID::drl-1 +Auxin, OP50	4	27	27
reSi5; AID::drl-1 +Auxin, OP50	4	28	29
reSi5; AID::drl-1 +Auxin, OP50	4	29	31
reSi5; AID::drl-1 +Auxin, OP50	4	30	31
reSi5; AID::drl-1 +Auxin, OP50	5	1		8	missing
reSi5; AID::drl-1 +Auxin, OP50	5	2	12
reSi5; AID::drl-1 +Auxin, OP50	5	3	15
reSi5; AID::drl-1 +Auxin, OP50	5	4	17
reSi5; AID::drl-1 +Auxin, OP50	5	5	17
reSi5; AID::drl-1 +Auxin, OP50	5	6	19
reSi5; AID::drl-1 +Auxin, OP50	5	7	21
reSi5; AID::drl-1 +Auxin, OP50	5	8	21
reSi5; AID::drl-1 +Auxin, OP50	5	9	21
reSi5; AID::drl-1 +Auxin, OP50	5	10	21
reSi5; AID::drl-1 +Auxin, OP50	5	11	21
reSi5; AID::drl-1 +Auxin, OP50	5	12	23
reSi5; AID::drl-1 +Auxin, OP50	5	13	23
reSi5; AID::drl-1 +Auxin, OP50	5	14	23
reSi5; AID::drl-1 +Auxin, OP50	5	15	23
reSi5; AID::drl-1 +Auxin, OP50	5	16	23
reSi5; AID::drl-1 +Auxin, OP50	5	17	23
reSi5; AID::drl-1 +Auxin, OP50	5	18	23
reSi5; AID::drl-1 +Auxin, OP50	5	19	23
reSi5; AID::drl-1 +Auxin, OP50	5	20	25
reSi5; AID::drl-1 +Auxin, OP50	5	21	25
reSi5; AID::drl-1 +Auxin, OP50	5	22	25
reSi5; AID::drl-1 +Auxin, OP50	5	23	25
reSi5; AID::drl-1 +Auxin, OP50	5	24	25
reSi5; AID::drl-1 +Auxin, OP50	5	25	25
reSi5; AID::drl-1 +Auxin, OP50	5	26	29
reSi5; AID::drl-1 +Auxin, OP50	5	27	29
reSi5; AID::drl-1 +Auxin, OP50	5	28	29
reSi5; AID::drl-1 +Auxin, OP50	5	29	29
reSi5; AID::drl-1 +Auxin, OP50	5	30	31
reSi1 +Auxin, HT115	1	1		8	burst	0	2021-12-12
reSi1 +Auxin, HT115	1	2		8	burst	1	2021-12-13
reSi1 +Auxin, HT115	1	3		8	burst	2	2021-12-14	Picked L4s
reSi1 +Auxin, HT115	1	4		8	burst	3	2021-12-15
reSi1 +Auxin, HT115	1	5		8	burst	4	2021-12-16
reSi1 +Auxin, HT115	1	6		8	burst	5	2021-12-17
reSi1 +Auxin, HT115	1	7		8	burst	6	2021-12-18
reSi1 +Auxin, HT115	1	8		10	burst	7	2021-12-19
reSi1 +Auxin, HT115	1	9		10	burst	8	2021-12-20
reSi1 +Auxin, HT115	1	10		10	missing	9	2021-12-21
reSi1 +Auxin, HT115	1	11		12	burst	10	2021-12-22
reSi1 +Auxin, HT115	1	12		12	burst	11	2021-12-23
reSi1 +Auxin, HT115	1	13	15			12	2021-12-24
reSi1 +Auxin, HT115	1	14	17			13	2021-12-25
reSi1 +Auxin, HT115	1	15	17			14	2021-12-26
reSi1 +Auxin, HT115	1	16		17	burst	15	2021-12-27
reSi1 +Auxin, HT115	1	17	19			16	2021-12-28
reSi1 +Auxin, HT115	1	18	21			17	2021-12-29
reSi1 +Auxin, HT115	1	19	21			18	2021-12-30
reSi1 +Auxin, HT115	1	20	21			19	2021-12-31
reSi1 +Auxin, HT115	1	21	23			20	2022-01-01
reSi1 +Auxin, HT115	1	22	23			21	2022-01-02
reSi1 +Auxin, HT115	1	23	23			22	2022-01-03
reSi1 +Auxin, HT115	1	24	25			23	2022-01-04
reSi1 +Auxin, HT115	1	25	25			24	2022-01-05
reSi1 +Auxin, HT115	1	26	25			25	2022-01-06
reSi1 +Auxin, HT115	1	27	25			26	2022-01-07
reSi1 +Auxin, HT115	1	28	25			27	2022-01-08
reSi1 +Auxin, HT115	1	29	27			28	2022-01-09
reSi1 +Auxin, HT115	1	30	27			29	2022-01-10
reSi1 +Auxin, HT115	2	1		8	burst	30	2022-01-11
reSi1 +Auxin, HT115	2	2		10	burst	31	2022-01-12
reSi1 +Auxin, HT115	2	3		10	missing	32	2022-01-13
reSi1 +Auxin, HT115	2	4		10	missing	33	2022-01-14
reSi1 +Auxin, HT115	2	5		12	burst	34	2022-01-15
reSi1 +Auxin, HT115	2	6		12	burst	35	2022-01-16
reSi1 +Auxin, HT115	2	7		15	missing	36	2022-01-17
reSi1 +Auxin, HT115	2	8	17			37	2022-01-18
reSi1 +Auxin, HT115	2	9	19			38	2022-01-19
reSi1 +Auxin, HT115	2	10	19			39	2022-01-20
reSi1 +Auxin, HT115	2	11	19			40	2022-01-21
reSi1 +Auxin, HT115	2	12	19
reSi1 +Auxin, HT115	2	13	19
reSi1 +Auxin, HT115	2	14	19
reSi1 +Auxin, HT115	2	15	19
reSi1 +Auxin, HT115	2	16	19
reSi1 +Auxin, HT115	2	17	21
reSi1 +Auxin, HT115	2	18	21
reSi1 +Auxin, HT115	2	19	21
reSi1 +Auxin, HT115	2	20	21
reSi1 +Auxin, HT115	2	21	21
reSi1 +Auxin, HT115	2	22	21
reSi1 +Auxin, HT115	2	23	21
reSi1 +Auxin, HT115	2	24	23
reSi1 +Auxin, HT115	2	25	23
reSi1 +Auxin, HT115	2	26	23
reSi1 +Auxin, HT115	2	27	23
reSi1 +Auxin, HT115	2	28	25
reSi1 +Auxin, HT115	2	29	25
reSi1 +Auxin, HT115	2	30	27
reSi1 +Auxin, HT115	3	1		8	burst
reSi1 +Auxin, HT115	3	2		8	burst
reSi1 +Auxin, HT115	3	3		8	burst
reSi1 +Auxin, HT115	3	4		8	burst
reSi1 +Auxin, HT115	3	5		8	burst
reSi1 +Auxin, HT115	3	6		8	burst
reSi1 +Auxin, HT115	3	7	8
reSi1 +Auxin, HT115	3	8	8
reSi1 +Auxin, HT115	3	9		15	burst
reSi1 +Auxin, HT115	3	10		15	burst
reSi1 +Auxin, HT115	3	11	19
reSi1 +Auxin, HT115	3	12	19
reSi1 +Auxin, HT115	3	13	19
reSi1 +Auxin, HT115	3	14	21
reSi1 +Auxin, HT115	3	15	21
reSi1 +Auxin, HT115	3	16	21
reSi1 +Auxin, HT115	3	17	21
reSi1 +Auxin, HT115	3	18	21
reSi1 +Auxin, HT115	3	19	21
reSi1 +Auxin, HT115	3	20	21
reSi1 +Auxin, HT115	3	21	21
reSi1 +Auxin, HT115	3	22	23
reSi1 +Auxin, HT115	3	23	23
reSi1 +Auxin, HT115	3	24	23
reSi1 +Auxin, HT115	3	25	23
reSi1 +Auxin, HT115	3	26	23
reSi1 +Auxin, HT115	3	27	25
reSi1 +Auxin, HT115	3	28	25
reSi1 +Auxin, HT115	3	29	25
reSi1 +Auxin, HT115	3	30	27
reSi1 +Auxin, HT115	4	1		8	missing
reSi1 +Auxin, HT115	4	2		8	burst
reSi1 +Auxin, HT115	4	3		8	burst
reSi1 +Auxin, HT115	4	4		8	burst
reSi1 +Auxin, HT115	4	5		10	burst
reSi1 +Auxin, HT115	4	6		10	burst
reSi1 +Auxin, HT115	4	7		12	burst
reSi1 +Auxin, HT115	4	8		12	burst
reSi1 +Auxin, HT115	4	9		12	burst
reSi1 +Auxin, HT115	4	10		12	burst
reSi1 +Auxin, HT115	4	11		12	burst
reSi1 +Auxin, HT115	4	12	15
reSi1 +Auxin, HT115	4	13	17
reSi1 +Auxin, HT115	4	14		17
reSi1 +Auxin, HT115	4	15	19
reSi1 +Auxin, HT115	4	16	19
reSi1 +Auxin, HT115	4	17	19
reSi1 +Auxin, HT115	4	18	19
reSi1 +Auxin, HT115	4	19	19
reSi1 +Auxin, HT115	4	20	19
reSi1 +Auxin, HT115	4	21	21
reSi1 +Auxin, HT115	4	22	21
reSi1 +Auxin, HT115	4	23	21
reSi1 +Auxin, HT115	4	24	23
reSi1 +Auxin, HT115	4	25	25
reSi1 +Auxin, HT115	4	26	25
reSi1 +Auxin, HT115	4	27	25
reSi1 +Auxin, HT115	4	28	27
reSi1 +Auxin, HT115	4	29	27
reSi1 +Auxin, HT115	4	30	29
reSi1 +Auxin, HT115	5	1		8	burst
reSi1 +Auxin, HT115	5	2		8	burst
reSi1 +Auxin, HT115	5	3		8	burst
reSi1 +Auxin, HT115	5	4		8	missing
reSi1 +Auxin, HT115	5	5		8	missing
reSi1 +Auxin, HT115	5	6		10	burst
reSi1 +Auxin, HT115	5	7		12	burst
reSi1 +Auxin, HT115	5	8		12	burst
reSi1 +Auxin, HT115	5	9		12	burst
reSi1 +Auxin, HT115	5	10		15	burst
reSi1 +Auxin, HT115	5	11	15
reSi1 +Auxin, HT115	5	12		15	burst
reSi1 +Auxin, HT115	5	13	17
reSi1 +Auxin, HT115	5	14	17
reSi1 +Auxin, HT115	5	15	19
reSi1 +Auxin, HT115	5	16	19
reSi1 +Auxin, HT115	5	17	21
reSi1 +Auxin, HT115	5	18	21
reSi1 +Auxin, HT115	5	19	21
reSi1 +Auxin, HT115	5	20	21
reSi1 +Auxin, HT115	5	21	21
reSi1 +Auxin, HT115	5	22	23
reSi1 +Auxin, HT115	5	23	23
reSi1 +Auxin, HT115	5	24	23
reSi1 +Auxin, HT115	5	25	23
reSi1 +Auxin, HT115	5	26	23
reSi1 +Auxin, HT115	5	27	25
reSi1 +Auxin, HT115	5	28	27
reSi1 +Auxin, HT115	5	29	27
reSi1 +Auxin, HT115	5	30	29
reSi1; AID::drl-1 +Auxin, HT115	1	1		8	burst	0	2021-12-12
reSi1; AID::drl-1 +Auxin, HT115	1	2		8	burst	1	2021-12-13
reSi1; AID::drl-1 +Auxin, HT115	1	3	8			2	2021-12-14	Picked L4s
reSi1; AID::drl-1 +Auxin, HT115	1	4		8	crawled off	3	2021-12-15
reSi1; AID::drl-1 +Auxin, HT115	1	5		10	burst	4	2021-12-16
reSi1; AID::drl-1 +Auxin, HT115	1	6		10	burst	5	2021-12-17
reSi1; AID::drl-1 +Auxin, HT115	1	7		10	burst	6	2021-12-18
reSi1; AID::drl-1 +Auxin, HT115	1	8		10	missing	7	2021-12-19
reSi1; AID::drl-1 +Auxin, HT115	1	9		12	burst	8	2021-12-20
reSi1; AID::drl-1 +Auxin, HT115	1	10		12	burst	9	2021-12-21
reSi1; AID::drl-1 +Auxin, HT115	1	11		12	burst	10	2021-12-22
reSi1; AID::drl-1 +Auxin, HT115	1	12		12	burst	11	2021-12-23
reSi1; AID::drl-1 +Auxin, HT115	1	13		15	burst	12	2021-12-24
reSi1; AID::drl-1 +Auxin, HT115	1	14		15	burst	13	2021-12-25
reSi1; AID::drl-1 +Auxin, HT115	1	15		15	burst	14	2021-12-26
reSi1; AID::drl-1 +Auxin, HT115	1	16	15			15	2021-12-27
reSi1; AID::drl-1 +Auxin, HT115	1	17	15			16	2021-12-28
reSi1; AID::drl-1 +Auxin, HT115	1	18	15			17	2021-12-29
reSi1; AID::drl-1 +Auxin, HT115	1	19	17			18	2021-12-30
reSi1; AID::drl-1 +Auxin, HT115	1	20	19			19	2021-12-31
reSi1; AID::drl-1 +Auxin, HT115	1	21	21			20	2022-01-01
reSi1; AID::drl-1 +Auxin, HT115	1	22	21			21	2022-01-02
reSi1; AID::drl-1 +Auxin, HT115	1	23	21			22	2022-01-03
reSi1; AID::drl-1 +Auxin, HT115	1	24	21			23	2022-01-04
reSi1; AID::drl-1 +Auxin, HT115	1	25	25			24	2022-01-05
reSi1; AID::drl-1 +Auxin, HT115	1	26	25			25	2022-01-06
reSi1; AID::drl-1 +Auxin, HT115	1	27	25			26	2022-01-07
reSi1; AID::drl-1 +Auxin, HT115	1	28	27			27	2022-01-08
reSi1; AID::drl-1 +Auxin, HT115	1	29	27			28	2022-01-09
reSi1; AID::drl-1 +Auxin, HT115	1	30	33			29	2022-01-10
reSi1; AID::drl-1 +Auxin, HT115	2	1		8	burst	30	2022-01-11
reSi1; AID::drl-1 +Auxin, HT115	2	2		8	burst	31	2022-01-12
reSi1; AID::drl-1 +Auxin, HT115	2	3		8	burst	32	2022-01-13
reSi1; AID::drl-1 +Auxin, HT115	2	4		10	burst	33	2022-01-14
reSi1; AID::drl-1 +Auxin, HT115	2	5		10	burst	34	2022-01-15
reSi1; AID::drl-1 +Auxin, HT115	2	6		10	burst	35	2022-01-16
reSi1; AID::drl-1 +Auxin, HT115	2	7		10	burst	36	2022-01-17
reSi1; AID::drl-1 +Auxin, HT115	2	8		12	burst	37	2022-01-18
reSi1; AID::drl-1 +Auxin, HT115	2	9		12	burst	38	2022-01-19
reSi1; AID::drl-1 +Auxin, HT115	2	10		12	burst	39	2022-01-20
reSi1; AID::drl-1 +Auxin, HT115	2	11		12	burst	40	2022-01-21
reSi1; AID::drl-1 +Auxin, HT115	2	12		12	burst
reSi1; AID::drl-1 +Auxin, HT115	2	13		12	burst
reSi1; AID::drl-1 +Auxin, HT115	2	14		12	burst
reSi1; AID::drl-1 +Auxin, HT115	2	15		12	burst
reSi1; AID::drl-1 +Auxin, HT115	2	16	17
reSi1; AID::drl-1 +Auxin, HT115	2	17	17
reSi1; AID::drl-1 +Auxin, HT115	2	18	19
reSi1; AID::drl-1 +Auxin, HT115	2	19	19
reSi1; AID::drl-1 +Auxin, HT115	2	20	19
reSi1; AID::drl-1 +Auxin, HT115	2	21	19
reSi1; AID::drl-1 +Auxin, HT115	2	22	19
reSi1; AID::drl-1 +Auxin, HT115	2	23	21
reSi1; AID::drl-1 +Auxin, HT115	2	24	21
reSi1; AID::drl-1 +Auxin, HT115	2	25	21
reSi1; AID::drl-1 +Auxin, HT115	2	26	23
reSi1; AID::drl-1 +Auxin, HT115	2	27	23
reSi1; AID::drl-1 +Auxin, HT115	2	28	23
reSi1; AID::drl-1 +Auxin, HT115	2	29	25
reSi1; AID::drl-1 +Auxin, HT115	2	30	31
reSi1; AID::drl-1 +Auxin, HT115	3	1		8	burst
reSi1; AID::drl-1 +Auxin, HT115	3	2		8	burst
reSi1; AID::drl-1 +Auxin, HT115	3	3		8	burst
reSi1; AID::drl-1 +Auxin, HT115	3	4		8	burst
reSi1; AID::drl-1 +Auxin, HT115	3	5		8	missing
reSi1; AID::drl-1 +Auxin, HT115	3	6		8	burst
reSi1; AID::drl-1 +Auxin, HT115	3	7		10	burst
reSi1; AID::drl-1 +Auxin, HT115	3	8	10
reSi1; AID::drl-1 +Auxin, HT115	3	9		12	burst
reSi1; AID::drl-1 +Auxin, HT115	3	10		12	burst
reSi1; AID::drl-1 +Auxin, HT115	3	11		12	burst
reSi1; AID::drl-1 +Auxin, HT115	3	12	12
reSi1; AID::drl-1 +Auxin, HT115	3	13	15
reSi1; AID::drl-1 +Auxin, HT115	3	14		15	burst
reSi1; AID::drl-1 +Auxin, HT115	3	15		15	burst
reSi1; AID::drl-1 +Auxin, HT115	3	16	19
reSi1; AID::drl-1 +Auxin, HT115	3	17	19
reSi1; AID::drl-1 +Auxin, HT115	3	18	19
reSi1; AID::drl-1 +Auxin, HT115	3	19	21
reSi1; AID::drl-1 +Auxin, HT115	3	20	21
reSi1; AID::drl-1 +Auxin, HT115	3	21	23
reSi1; AID::drl-1 +Auxin, HT115	3	22	23
reSi1; AID::drl-1 +Auxin, HT115	3	23	23
reSi1; AID::drl-1 +Auxin, HT115	3	24	25
reSi1; AID::drl-1 +Auxin, HT115	3	25	27
reSi1; AID::drl-1 +Auxin, HT115	3	26	27
reSi1; AID::drl-1 +Auxin, HT115	3	27	27
reSi1; AID::drl-1 +Auxin, HT115	3	28	27
reSi1; AID::drl-1 +Auxin, HT115	3	29	29
reSi1; AID::drl-1 +Auxin, HT115	3	30	29
reSi1; AID::drl-1 +Auxin, HT115	4	1		8	burst
reSi1; AID::drl-1 +Auxin, HT115	4	2		8	burst
reSi1; AID::drl-1 +Auxin, HT115	4	3		8	burst
reSi1; AID::drl-1 +Auxin, HT115	4	4		8	burst
reSi1; AID::drl-1 +Auxin, HT115	4	5		8	burst
reSi1; AID::drl-1 +Auxin, HT115	4	6		8	burst
reSi1; AID::drl-1 +Auxin, HT115	4	7		8	missing
reSi1; AID::drl-1 +Auxin, HT115	4	8		8	missing
reSi1; AID::drl-1 +Auxin, HT115	4	9		10	burst
reSi1; AID::drl-1 +Auxin, HT115	4	10		10	burst
reSi1; AID::drl-1 +Auxin, HT115	4	11		12	burst
reSi1; AID::drl-1 +Auxin, HT115	4	12		12	burst
reSi1; AID::drl-1 +Auxin, HT115	4	13		12	missing
reSi1; AID::drl-1 +Auxin, HT115	4	14		12	missing
reSi1; AID::drl-1 +Auxin, HT115	4	15		15	burst
reSi1; AID::drl-1 +Auxin, HT115	4	16		15	burst
reSi1; AID::drl-1 +Auxin, HT115	4	17	17
reSi1; AID::drl-1 +Auxin, HT115	4	18	17
reSi1; AID::drl-1 +Auxin, HT115	4	19	19
reSi1; AID::drl-1 +Auxin, HT115	4	20	19
reSi1; AID::drl-1 +Auxin, HT115	4	21	21
reSi1; AID::drl-1 +Auxin, HT115	4	22	21
reSi1; AID::drl-1 +Auxin, HT115	4	23	21
reSi1; AID::drl-1 +Auxin, HT115	4	24	23
reSi1; AID::drl-1 +Auxin, HT115	4	25	23
reSi1; AID::drl-1 +Auxin, HT115	4	26	23
reSi1; AID::drl-1 +Auxin, HT115	4	27	23
reSi1; AID::drl-1 +Auxin, HT115	4	28	25
reSi1; AID::drl-1 +Auxin, HT115	4	29	25
reSi1; AID::drl-1 +Auxin, HT115	4	30	25
reSi1; AID::drl-1 +Auxin, HT115	5	1		8	burst
reSi1; AID::drl-1 +Auxin, HT115	5	2		8	burst
reSi1; AID::drl-1 +Auxin, HT115	5	3		8	burst
reSi1; AID::drl-1 +Auxin, HT115	5	4		8	missing
reSi1; AID::drl-1 +Auxin, HT115	5	5		8	missing
reSi1; AID::drl-1 +Auxin, HT115	5	6		10	burst
reSi1; AID::drl-1 +Auxin, HT115	5	7		10	burst
reSi1; AID::drl-1 +Auxin, HT115	5	8		10	missing
reSi1; AID::drl-1 +Auxin, HT115	5	9		12	burst
reSi1; AID::drl-1 +Auxin, HT115	5	10		12	burst
reSi1; AID::drl-1 +Auxin, HT115	5	11		12	burst
reSi1; AID::drl-1 +Auxin, HT115	5	12		15	burst
reSi1; AID::drl-1 +Auxin, HT115	5	13		15	burst
reSi1; AID::drl-1 +Auxin, HT115	5	14	19
reSi1; AID::drl-1 +Auxin, HT115	5	15	19
reSi1; AID::drl-1 +Auxin, HT115	5	16	21
reSi1; AID::drl-1 +Auxin, HT115	5	17	21
reSi1; AID::drl-1 +Auxin, HT115	5	18	21
reSi1; AID::drl-1 +Auxin, HT115	5	19	21
reSi1; AID::drl-1 +Auxin, HT115	5	20	23
reSi1; AID::drl-1 +Auxin, HT115	5	21	23
reSi1; AID::drl-1 +Auxin, HT115	5	22	23
reSi1; AID::drl-1 +Auxin, HT115	5	23	25
reSi1; AID::drl-1 +Auxin, HT115	5	24	25
reSi1; AID::drl-1 +Auxin, HT115	5	25	25
reSi1; AID::drl-1 +Auxin, HT115	5	26	25
reSi1; AID::drl-1 +Auxin, HT115	5	27	27
reSi1; AID::drl-1 +Auxin, HT115	5	28	27
reSi1; AID::drl-1 +Auxin, HT115	5	29	29
reSi1; AID::drl-1 +Auxin, HT115	5	30	36
reSi5 +Auxin, HT115	1	1		8	burst	0	2021-12-12
reSi5 +Auxin, HT115	1	2		8	burst	1	2021-12-13
reSi5 +Auxin, HT115	1	3		8	missing	2	2021-12-14	Picked L4s
reSi5 +Auxin, HT115	1	4		8	missing	3	2021-12-15
reSi5 +Auxin, HT115	1	5		8	missing	4	2021-12-16
reSi5 +Auxin, HT115	1	6		10	burst	5	2021-12-17
reSi5 +Auxin, HT115	1	7		10	burst	6	2021-12-18
reSi5 +Auxin, HT115	1	8		10	burst	7	2021-12-19
reSi5 +Auxin, HT115	1	9		12	burst	8	2021-12-20
reSi5 +Auxin, HT115	1	10		15	burst	9	2021-12-21
reSi5 +Auxin, HT115	1	11		15	burst	10	2021-12-22
reSi5 +Auxin, HT115	1	12		15	burst	11	2021-12-23
reSi5 +Auxin, HT115	1	13		15	burst	12	2021-12-24
reSi5 +Auxin, HT115	1	14		15	burst	13	2021-12-25
reSi5 +Auxin, HT115	1	15	15			14	2021-12-26
reSi5 +Auxin, HT115	1	16		15	burst	15	2021-12-27
reSi5 +Auxin, HT115	1	17	17			16	2021-12-28
reSi5 +Auxin, HT115	1	18	17			17	2021-12-29
reSi5 +Auxin, HT115	1	19	19			18	2021-12-30
reSi5 +Auxin, HT115	1	20	21			19	2021-12-31
reSi5 +Auxin, HT115	1	21	23			20	2022-01-01
reSi5 +Auxin, HT115	1	22	23			21	2022-01-02
reSi5 +Auxin, HT115	1	23	23			22	2022-01-03
reSi5 +Auxin, HT115	1	24	23			23	2022-01-04
reSi5 +Auxin, HT115	1	25		23	missing	24	2022-01-05
reSi5 +Auxin, HT115	1	26	25			25	2022-01-06
reSi5 +Auxin, HT115	1	27	25			26	2022-01-07
reSi5 +Auxin, HT115	1	28	25			27	2022-01-08
reSi5 +Auxin, HT115	1	29	25			28	2022-01-09
reSi5 +Auxin, HT115	1	30	25			29	2022-01-10
reSi5 +Auxin, HT115	2	1		8	burst	30	2022-01-11
reSi5 +Auxin, HT115	2	2		8	burst	31	2022-01-12
reSi5 +Auxin, HT115	2	3		8	burst	32	2022-01-13
reSi5 +Auxin, HT115	2	4		8	burst	33	2022-01-14
reSi5 +Auxin, HT115	2	5		10	burst	34	2022-01-15
reSi5 +Auxin, HT115	2	6		10	burst	35	2022-01-16
reSi5 +Auxin, HT115	2	7		10	burst	36	2022-01-17
reSi5 +Auxin, HT115	2	8	10			37	2022-01-18
reSi5 +Auxin, HT115	2	9	12			38	2022-01-19
reSi5 +Auxin, HT115	2	10		12	burst	39	2022-01-20
reSi5 +Auxin, HT115	2	11		12	burst	40	2022-01-21
reSi5 +Auxin, HT115	2	12		12	burst
reSi5 +Auxin, HT115	2	13		12	burst
reSi5 +Auxin, HT115	2	14	15
reSi5 +Auxin, HT115	2	15	15
reSi5 +Auxin, HT115	2	16	15
reSi5 +Auxin, HT115	2	17	15
reSi5 +Auxin, HT115	2	18		15
reSi5 +Auxin, HT115	2	19	15
reSi5 +Auxin, HT115	2	20	19
reSi5 +Auxin, HT115	2	21	19
reSi5 +Auxin, HT115	2	22	19
reSi5 +Auxin, HT115	2	23	19
reSi5 +Auxin, HT115	2	24	21
reSi5 +Auxin, HT115	2	25	21
reSi5 +Auxin, HT115	2	26	23
reSi5 +Auxin, HT115	2	27	23
reSi5 +Auxin, HT115	2	28	23
reSi5 +Auxin, HT115	2	29	25
reSi5 +Auxin, HT115	2	30	25
reSi5 +Auxin, HT115	3	1		8	missing
reSi5 +Auxin, HT115	3	2		10	burst
reSi5 +Auxin, HT115	3	3		10	missing
reSi5 +Auxin, HT115	3	4		12	burst
reSi5 +Auxin, HT115	3	5		15	burst
reSi5 +Auxin, HT115	3	6	17
reSi5 +Auxin, HT115	3	7	19
reSi5 +Auxin, HT115	3	8	19
reSi5 +Auxin, HT115	3	9	19
reSi5 +Auxin, HT115	3	10	21
reSi5 +Auxin, HT115	3	11	21
reSi5 +Auxin, HT115	3	12	21
reSi5 +Auxin, HT115	3	13	21
reSi5 +Auxin, HT115	3	14	21
reSi5 +Auxin, HT115	3	15	21
reSi5 +Auxin, HT115	3	16	23
reSi5 +Auxin, HT115	3	17	23
reSi5 +Auxin, HT115	3	18	23
reSi5 +Auxin, HT115	3	19	23
reSi5 +Auxin, HT115	3	20	25
reSi5 +Auxin, HT115	3	21	25
reSi5 +Auxin, HT115	3	22	25
reSi5 +Auxin, HT115	3	23	25
reSi5 +Auxin, HT115	3	24	25
reSi5 +Auxin, HT115	3	25	25
reSi5 +Auxin, HT115	3	26	27
reSi5 +Auxin, HT115	3	27	27
reSi5 +Auxin, HT115	3	28	27
reSi5 +Auxin, HT115	3	29	29
reSi5 +Auxin, HT115	3	30	29
reSi5 +Auxin, HT115	4	1		10	burst
reSi5 +Auxin, HT115	4	2		10	burst
reSi5 +Auxin, HT115	4	3		12	burst
reSi5 +Auxin, HT115	4	4		12	burst
reSi5 +Auxin, HT115	4	5		12	burst
reSi5 +Auxin, HT115	4	6		12	burst
reSi5 +Auxin, HT115	4	7		12	burst
reSi5 +Auxin, HT115	4	8		12	burst
reSi5 +Auxin, HT115	4	9		15	burst
reSi5 +Auxin, HT115	4	10		15	burst
reSi5 +Auxin, HT115	4	11		15	burst
reSi5 +Auxin, HT115	4	12	15
reSi5 +Auxin, HT115	4	13	15
reSi5 +Auxin, HT115	4	14	19
reSi5 +Auxin, HT115	4	15	19
reSi5 +Auxin, HT115	4	16	21
reSi5 +Auxin, HT115	4	17	21
reSi5 +Auxin, HT115	4	18	21
reSi5 +Auxin, HT115	4	19	21
reSi5 +Auxin, HT115	4	20	21
reSi5 +Auxin, HT115	4	21	21
reSi5 +Auxin, HT115	4	22	21
reSi5 +Auxin, HT115	4	23	21
reSi5 +Auxin, HT115	4	24	23
reSi5 +Auxin, HT115	4	25	23
reSi5 +Auxin, HT115	4	26	23
reSi5 +Auxin, HT115	4	27	23
reSi5 +Auxin, HT115	4	28	23
reSi5 +Auxin, HT115	4	29	25
reSi5 +Auxin, HT115	4	30	27
reSi5 +Auxin, HT115	5	1		10	burst
reSi5 +Auxin, HT115	5	2		10	burst
reSi5 +Auxin, HT115	5	3		10	burst
reSi5 +Auxin, HT115	5	4		10	burst
reSi5 +Auxin, HT115	5	5		10	burst
reSi5 +Auxin, HT115	5	6		10	burst
reSi5 +Auxin, HT115	5	7		10	burst
reSi5 +Auxin, HT115	5	8		10	missing
reSi5 +Auxin, HT115	5	9		10	missing
reSi5 +Auxin, HT115	5	10		12	burst
reSi5 +Auxin, HT115	5	11		12	burst
reSi5 +Auxin, HT115	5	12		12	burst
reSi5 +Auxin, HT115	5	13		12	burst
reSi5 +Auxin, HT115	5	14		12	burst
reSi5 +Auxin, HT115	5	15		15	burst
reSi5 +Auxin, HT115	5	16	15
reSi5 +Auxin, HT115	5	17	17
reSi5 +Auxin, HT115	5	18	19
reSi5 +Auxin, HT115	5	19	19
reSi5 +Auxin, HT115	5	20	21
reSi5 +Auxin, HT115	5	21	21
reSi5 +Auxin, HT115	5	22	21
reSi5 +Auxin, HT115	5	23	23
reSi5 +Auxin, HT115	5	24	23
reSi5 +Auxin, HT115	5	25	23
reSi5 +Auxin, HT115	5	26	25
reSi5 +Auxin, HT115	5	27	25
reSi5 +Auxin, HT115	5	28	27
reSi5 +Auxin, HT115	5	29	27
reSi5 +Auxin, HT115	5	30	29
reSi5; AID::drl-1 +Auxin, HT115	1	1		8	burst	0	2021-12-12
reSi5; AID::drl-1 +Auxin, HT115	1	2		8	crawled off	1	2021-12-13
reSi5; AID::drl-1 +Auxin, HT115	1	3		10	burst	2	2021-12-14
reSi5; AID::drl-1 +Auxin, HT115	1	4		10	burst	3	2021-12-15
reSi5; AID::drl-1 +Auxin, HT115	1	5		15	burst	4	2021-12-16	Picked 10 animals to plate 1
reSi5; AID::drl-1 +Auxin, HT115	1	6		17	missing	5	2021-12-17	Finished plate 1, finished plate 2
reSi5; AID::drl-1 +Auxin, HT115	1	7	17			6	2021-12-18	Finished plate 3, finished plate 4
reSi5; AID::drl-1 +Auxin, HT115	1	8	19			7	2021-12-19	Finished plate 5
reSi5; AID::drl-1 +Auxin, HT115	1	9	19			8	2021-12-20
reSi5; AID::drl-1 +Auxin, HT115	1	10	19			9	2021-12-21
reSi5; AID::drl-1 +Auxin, HT115	1	11	23			10	2021-12-22
reSi5; AID::drl-1 +Auxin, HT115	1	12	23			11	2021-12-23
reSi5; AID::drl-1 +Auxin, HT115	1	13	23			12	2021-12-24
reSi5; AID::drl-1 +Auxin, HT115	1	14	23			13	2021-12-25
reSi5; AID::drl-1 +Auxin, HT115	1	15	23			14	2021-12-26
reSi5; AID::drl-1 +Auxin, HT115	1	16	25			15	2021-12-27
reSi5; AID::drl-1 +Auxin, HT115	1	17	25			16	2021-12-28
reSi5; AID::drl-1 +Auxin, HT115	1	18	25			17	2021-12-29
reSi5; AID::drl-1 +Auxin, HT115	1	19	25			18	2021-12-30
reSi5; AID::drl-1 +Auxin, HT115	1	20	25			19	2021-12-31
reSi5; AID::drl-1 +Auxin, HT115	1	21	25			20	2022-01-01
reSi5; AID::drl-1 +Auxin, HT115	1	22	25			21	2022-01-02
reSi5; AID::drl-1 +Auxin, HT115	1	23		25	missing	22	2022-01-03
reSi5; AID::drl-1 +Auxin, HT115	1	24	27			23	2022-01-04
reSi5; AID::drl-1 +Auxin, HT115	1	25	27			24	2022-01-05
reSi5; AID::drl-1 +Auxin, HT115	1	26	27			25	2022-01-06
reSi5; AID::drl-1 +Auxin, HT115	1	27	27			26	2022-01-07
reSi5; AID::drl-1 +Auxin, HT115	1	28	27			27	2022-01-08
reSi5; AID::drl-1 +Auxin, HT115	1	29	29			28	2022-01-09
reSi5; AID::drl-1 +Auxin, HT115	1	30	29			29	2022-01-10
reSi5; AID::drl-1 +Auxin, HT115	2	1		8	burst	30	2022-01-11
reSi5; AID::drl-1 +Auxin, HT115	2	2		8	burst	31	2022-01-12
reSi5; AID::drl-1 +Auxin, HT115	2	3		8	burst	32	2022-01-13
reSi5; AID::drl-1 +Auxin, HT115	2	4		8	burst	33	2022-01-14
reSi5; AID::drl-1 +Auxin, HT115	2	5		8	burst	34	2022-01-15
reSi5; AID::drl-1 +Auxin, HT115	2	6		8	burst	35	2022-01-16
reSi5; AID::drl-1 +Auxin, HT115	2	7		10	burst	36	2022-01-17
reSi5; AID::drl-1 +Auxin, HT115	2	8		17	missing	37	2022-01-18
reSi5; AID::drl-1 +Auxin, HT115	2	9	19			38	2022-01-19
reSi5; AID::drl-1 +Auxin, HT115	2	10	21			39	2022-01-20
reSi5; AID::drl-1 +Auxin, HT115	2	11	21			40	2022-01-21
reSi5; AID::drl-1 +Auxin, HT115	2	12	23
reSi5; AID::drl-1 +Auxin, HT115	2	13	25
reSi5; AID::drl-1 +Auxin, HT115	2	14	25
reSi5; AID::drl-1 +Auxin, HT115	2	15	25
reSi5; AID::drl-1 +Auxin, HT115	2	16	25
reSi5; AID::drl-1 +Auxin, HT115	2	17	25
reSi5; AID::drl-1 +Auxin, HT115	2	18	25
reSi5; AID::drl-1 +Auxin, HT115	2	19	25
reSi5; AID::drl-1 +Auxin, HT115	2	20	25
reSi5; AID::drl-1 +Auxin, HT115	2	21	25
reSi5; AID::drl-1 +Auxin, HT115	2	22	25
reSi5; AID::drl-1 +Auxin, HT115	2	23	27
reSi5; AID::drl-1 +Auxin, HT115	2	24	27
reSi5; AID::drl-1 +Auxin, HT115	2	25	27
reSi5; AID::drl-1 +Auxin, HT115	2	26	27
reSi5; AID::drl-1 +Auxin, HT115	2	27		27	missing
reSi5; AID::drl-1 +Auxin, HT115	2	28	29
reSi5; AID::drl-1 +Auxin, HT115	2	29	31
reSi5; AID::drl-1 +Auxin, HT115	2	30	33
reSi5; AID::drl-1 +Auxin, HT115	3	1	12
reSi5; AID::drl-1 +Auxin, HT115	3	2		15
reSi5; AID::drl-1 +Auxin, HT115	3	3		17
reSi5; AID::drl-1 +Auxin, HT115	3	4	19
reSi5; AID::drl-1 +Auxin, HT115	3	5	19
reSi5; AID::drl-1 +Auxin, HT115	3	6	23
reSi5; AID::drl-1 +Auxin, HT115	3	7	23
reSi5; AID::drl-1 +Auxin, HT115	3	8	23
reSi5; AID::drl-1 +Auxin, HT115	3	9		23	missing
reSi5; AID::drl-1 +Auxin, HT115	3	10	25
reSi5; AID::drl-1 +Auxin, HT115	3	11	25
reSi5; AID::drl-1 +Auxin, HT115	3	12	25
reSi5; AID::drl-1 +Auxin, HT115	3	13	25
reSi5; AID::drl-1 +Auxin, HT115	3	14	25
reSi5; AID::drl-1 +Auxin, HT115	3	15	25
reSi5; AID::drl-1 +Auxin, HT115	3	16	27
reSi5; AID::drl-1 +Auxin, HT115	3	17	27
reSi5; AID::drl-1 +Auxin, HT115	3	18	27
reSi5; AID::drl-1 +Auxin, HT115	3	19	27
reSi5; AID::drl-1 +Auxin, HT115	3	20	27
reSi5; AID::drl-1 +Auxin, HT115	3	21	27
reSi5; AID::drl-1 +Auxin, HT115	3	22	27
reSi5; AID::drl-1 +Auxin, HT115	3	23	27
reSi5; AID::drl-1 +Auxin, HT115	3	24	27
reSi5; AID::drl-1 +Auxin, HT115	3	25	27
reSi5; AID::drl-1 +Auxin, HT115	3	26	27
reSi5; AID::drl-1 +Auxin, HT115	3	27	29
reSi5; AID::drl-1 +Auxin, HT115	3	28	29
reSi5; AID::drl-1 +Auxin, HT115	3	29	31
reSi5; AID::drl-1 +Auxin, HT115	3	30	31
reSi5; AID::drl-1 +Auxin, HT115	4	1		8	missing
reSi5; AID::drl-1 +Auxin, HT115	4	2		8	crawled off
reSi5; AID::drl-1 +Auxin, HT115	4	3		10	missing
reSi5; AID::drl-1 +Auxin, HT115	4	4		15	missing
reSi5; AID::drl-1 +Auxin, HT115	4	5		15	missing
reSi5; AID::drl-1 +Auxin, HT115	4	6	15
reSi5; AID::drl-1 +Auxin, HT115	4	7	17
reSi5; AID::drl-1 +Auxin, HT115	4	8		17	missing
reSi5; AID::drl-1 +Auxin, HT115	4	9	19
reSi5; AID::drl-1 +Auxin, HT115	4	10		19	missing
reSi5; AID::drl-1 +Auxin, HT115	4	11	21
reSi5; AID::drl-1 +Auxin, HT115	4	12	23
reSi5; AID::drl-1 +Auxin, HT115	4	13	23
reSi5; AID::drl-1 +Auxin, HT115	4	14	25
reSi5; AID::drl-1 +Auxin, HT115	4	15	25
reSi5; AID::drl-1 +Auxin, HT115	4	16	25
reSi5; AID::drl-1 +Auxin, HT115	4	17	25
reSi5; AID::drl-1 +Auxin, HT115	4	18	25
reSi5; AID::drl-1 +Auxin, HT115	4	19	25
reSi5; AID::drl-1 +Auxin, HT115	4	20	25
reSi5; AID::drl-1 +Auxin, HT115	4	21	25
reSi5; AID::drl-1 +Auxin, HT115	4	22	25
reSi5; AID::drl-1 +Auxin, HT115	4	23	27
reSi5; AID::drl-1 +Auxin, HT115	4	24	27
reSi5; AID::drl-1 +Auxin, HT115	4	25	27
reSi5; AID::drl-1 +Auxin, HT115	4	26	29
reSi5; AID::drl-1 +Auxin, HT115	4	27	29
reSi5; AID::drl-1 +Auxin, HT115	4	28	29
reSi5; AID::drl-1 +Auxin, HT115	4	29	29
reSi5; AID::drl-1 +Auxin, HT115	4	30	36
reSi5; AID::drl-1 +Auxin, HT115	5	1		10	missing
reSi5; AID::drl-1 +Auxin, HT115	5	2		17	missing
reSi5; AID::drl-1 +Auxin, HT115	5	3		19	missing
reSi5; AID::drl-1 +Auxin, HT115	5	4	21
reSi5; AID::drl-1 +Auxin, HT115	5	5	21
reSi5; AID::drl-1 +Auxin, HT115	5	6	23
reSi5; AID::drl-1 +Auxin, HT115	5	7	25
reSi5; AID::drl-1 +Auxin, HT115	5	8	25
reSi5; AID::drl-1 +Auxin, HT115	5	9	25
reSi5; AID::drl-1 +Auxin, HT115	5	10	25
reSi5; AID::drl-1 +Auxin, HT115	5	11	25
reSi5; AID::drl-1 +Auxin, HT115	5	12	25
reSi5; AID::drl-1 +Auxin, HT115	5	13	25
reSi5; AID::drl-1 +Auxin, HT115	5	14	25
reSi5; AID::drl-1 +Auxin, HT115	5	15	25
reSi5; AID::drl-1 +Auxin, HT115	5	16	25
reSi5; AID::drl-1 +Auxin, HT115	5	17	27
reSi5; AID::drl-1 +Auxin, HT115	5	18	27
reSi5; AID::drl-1 +Auxin, HT115	5	19	27
reSi5; AID::drl-1 +Auxin, HT115	5	20	27
reSi5; AID::drl-1 +Auxin, HT115	5	21	27
reSi5; AID::drl-1 +Auxin, HT115	5	22	27
reSi5; AID::drl-1 +Auxin, HT115	5	23	27
reSi5; AID::drl-1 +Auxin, HT115	5	24	27
reSi5; AID::drl-1 +Auxin, HT115	5	25	27
reSi5; AID::drl-1 +Auxin, HT115	5	26	27
reSi5; AID::drl-1 +Auxin, HT115	5	27	29
reSi5; AID::drl-1 +Auxin, HT115	5	28	29
reSi5; AID::drl-1 +Auxin, HT115	5	29	29
reSi5; AID::drl-1 +Auxin, HT115	5	30	33

## Sheet: Fig S5C
Genotype	Plate #	Worm #	Day of Death	Day of Censor	Notes	Day #	Date
reSi7 +Auxin, OP50	1	1		9	missing	0	2021-12-12
reSi7 +Auxin, OP50	1	2		11	burst	1	2021-12-13
reSi7 +Auxin, OP50	1	3		11	burst	2	2021-12-14	Picked L4s
reSi7 +Auxin, OP50	1	4		11	burst	3	2021-12-15
reSi7 +Auxin, OP50	1	5		11	burst	4	2021-12-16
reSi7 +Auxin, OP50	1	6		11	burst	5	2021-12-17
reSi7 +Auxin, OP50	1	7		11	burst	6	2021-12-18
reSi7 +Auxin, OP50	1	8		11	burst	7	2021-12-19
reSi7 +Auxin, OP50	1	9		11	burst	8	2021-12-20
reSi7 +Auxin, OP50	1	10		11	burst	9	2021-12-21
reSi7 +Auxin, OP50	1	11		11	burst	10	2021-12-22
reSi7 +Auxin, OP50	1	12		14	burst	11	2021-12-23
reSi7 +Auxin, OP50	1	13		14	burst	12	2021-12-24
reSi7 +Auxin, OP50	1	14		14	burst	13	2021-12-25
reSi7 +Auxin, OP50	1	15		14	burst	14	2021-12-26
reSi7 +Auxin, OP50	1	16		14	burst	15	2021-12-27
reSi7 +Auxin, OP50	1	17		14	burst	16	2021-12-28
reSi7 +Auxin, OP50	1	18		14	burst	17	2021-12-29
reSi7 +Auxin, OP50	1	19		14	burst	18	2021-12-30
reSi7 +Auxin, OP50	1	20		14	burst	19	2021-12-31
reSi7 +Auxin, OP50	1	21		14	burst	20	2022-01-01
reSi7 +Auxin, OP50	1	22		14	burst	21	2022-01-02
reSi7 +Auxin, OP50	1	23		14	burst	22	2022-01-03
reSi7 +Auxin, OP50	1	24		16	burst	23	2022-01-04
reSi7 +Auxin, OP50	1	25		16	burst	24	2022-01-05
reSi7 +Auxin, OP50	1	26		16	burst	25	2022-01-06
reSi7 +Auxin, OP50	1	27		18	burst	26	2022-01-07
reSi7 +Auxin, OP50	1	28		18	burst	27	2022-01-08
reSi7 +Auxin, OP50	1	29		22	burst	28	2022-01-09
reSi7 +Auxin, OP50	1	30		22	burst	29	2022-01-10
reSi7 +Auxin, OP50	2	1		11	burst	30	2022-01-11
reSi7 +Auxin, OP50	2	2		11	burst	31	2022-01-12
reSi7 +Auxin, OP50	2	3		11	burst	32	2022-01-13
reSi7 +Auxin, OP50	2	4		11	burst	33	2022-01-14
reSi7 +Auxin, OP50	2	5		11	burst	34	2022-01-15
reSi7 +Auxin, OP50	2	6		11	burst	35	2022-01-16
reSi7 +Auxin, OP50	2	7		11	burst	36	2022-01-17
reSi7 +Auxin, OP50	2	8	14			37	2022-01-18
reSi7 +Auxin, OP50	2	9		14	burst	38	2022-01-19
reSi7 +Auxin, OP50	2	10		14	burst	39	2022-01-20
reSi7 +Auxin, OP50	2	11		14	burst	40	2022-01-21
reSi7 +Auxin, OP50	2	12		14	burst
reSi7 +Auxin, OP50	2	13		14	burst
reSi7 +Auxin, OP50	2	14		14	burst
reSi7 +Auxin, OP50	2	15		14	burst
reSi7 +Auxin, OP50	2	16		14	burst
reSi7 +Auxin, OP50	2	17		14	burst
reSi7 +Auxin, OP50	2	18		14	burst
reSi7 +Auxin, OP50	2	19		14	burst
reSi7 +Auxin, OP50	2	20		16	burst
reSi7 +Auxin, OP50	2	21	16
reSi7 +Auxin, OP50	2	22	16
reSi7 +Auxin, OP50	2	23		16	burst
reSi7 +Auxin, OP50	2	24		16	burst
reSi7 +Auxin, OP50	2	25	18
reSi7 +Auxin, OP50	2	26	20
reSi7 +Auxin, OP50	2	27	20
reSi7 +Auxin, OP50	2	28	20
reSi7 +Auxin, OP50	2	29	26
reSi7 +Auxin, OP50	2	30	28
reSi7 +Auxin, OP50	3	1		9	burst
reSi7 +Auxin, OP50	3	2		11	burst
reSi7 +Auxin, OP50	3	3		11	burst
reSi7 +Auxin, OP50	3	4		14	burst
reSi7 +Auxin, OP50	3	5		14	burst
reSi7 +Auxin, OP50	3	6		14	burst
reSi7 +Auxin, OP50	3	7		14	burst
reSi7 +Auxin, OP50	3	8		14	burst
reSi7 +Auxin, OP50	3	9		14	burst
reSi7 +Auxin, OP50	3	10		14	burst
reSi7 +Auxin, OP50	3	11		14	burst
reSi7 +Auxin, OP50	3	12	20
reSi7 +Auxin, OP50	3	13		16	burst
reSi7 +Auxin, OP50	3	14	16
reSi7 +Auxin, OP50	3	15	18
reSi7 +Auxin, OP50	3	16	18
reSi7 +Auxin, OP50	3	17	18
reSi7 +Auxin, OP50	3	18	20
reSi7 +Auxin, OP50	3	19	20
reSi7 +Auxin, OP50	3	20	22
reSi7 +Auxin, OP50	3	21	22
reSi7 +Auxin, OP50	3	22	22
reSi7 +Auxin, OP50	3	23	24
reSi7 +Auxin, OP50	3	24	24
reSi7 +Auxin, OP50	3	25	24
reSi7 +Auxin, OP50	3	26	24
reSi7 +Auxin, OP50	3	27	26
reSi7 +Auxin, OP50	3	28	26
reSi7 +Auxin, OP50	3	29	26
reSi7 +Auxin, OP50	3	30	28
reSi7 +Auxin, OP50	4	1		11	burst
reSi7 +Auxin, OP50	4	2		11	burst
reSi7 +Auxin, OP50	4	3		11	burst
reSi7 +Auxin, OP50	4	4		11	burst
reSi7 +Auxin, OP50	4	5		11	burst
reSi7 +Auxin, OP50	4	6		11	burst
reSi7 +Auxin, OP50	4	7		11	burst
reSi7 +Auxin, OP50	4	8		11	burst
reSi7 +Auxin, OP50	4	9		11	burst
reSi7 +Auxin, OP50	4	10		11	burst
reSi7 +Auxin, OP50	4	11		11	burst
reSi7 +Auxin, OP50	4	12		11	burst
reSi7 +Auxin, OP50	4	13		11	burst
reSi7 +Auxin, OP50	4	14		11	burst
reSi7 +Auxin, OP50	4	15		14	burst
reSi7 +Auxin, OP50	4	16		14	burst
reSi7 +Auxin, OP50	4	17		14	burst
reSi7 +Auxin, OP50	4	18		14	burst
reSi7 +Auxin, OP50	4	19		16	burst
reSi7 +Auxin, OP50	4	20		16	burst
reSi7 +Auxin, OP50	4	21	16
reSi7 +Auxin, OP50	4	22	18
reSi7 +Auxin, OP50	4	23	20
reSi7 +Auxin, OP50	4	24	20
reSi7 +Auxin, OP50	4	25	20
reSi7 +Auxin, OP50	4	26	22
reSi7 +Auxin, OP50	4	27	22
reSi7 +Auxin, OP50	4	28	22
reSi7 +Auxin, OP50	4	29	24
reSi7 +Auxin, OP50	4	30	26
reSi7 +Auxin, OP50	5	1		9	burst
reSi7 +Auxin, OP50	5	2		9	burst
reSi7 +Auxin, OP50	5	3		9	burst
reSi7 +Auxin, OP50	5	4		9	missing
reSi7 +Auxin, OP50	5	5		11	burst
reSi7 +Auxin, OP50	5	6		11	burst
reSi7 +Auxin, OP50	5	7		11	burst
reSi7 +Auxin, OP50	5	8		11	burst
reSi7 +Auxin, OP50	5	9		11	burst
reSi7 +Auxin, OP50	5	10		11	burst
reSi7 +Auxin, OP50	5	11		11	missing
reSi7 +Auxin, OP50	5	12		14	missing
reSi7 +Auxin, OP50	5	13		14	missing
reSi7 +Auxin, OP50	5	14		14	missing
reSi7 +Auxin, OP50	5	15		14	missing
reSi7 +Auxin, OP50	5	16		14	missing
reSi7 +Auxin, OP50	5	17		14	missing
reSi7 +Auxin, OP50	5	18		16	missing
reSi7 +Auxin, OP50	5	19	16
reSi7 +Auxin, OP50	5	20	16
reSi7 +Auxin, OP50	5	21	16
reSi7 +Auxin, OP50	5	22	18
reSi7 +Auxin, OP50	5	23	20
reSi7 +Auxin, OP50	5	24	20
reSi7 +Auxin, OP50	5	25	22
reSi7 +Auxin, OP50	5	26	22
reSi7 +Auxin, OP50	5	27	24
reSi7 +Auxin, OP50	5	28	24
reSi7 +Auxin, OP50	5	29	26
reSi7 +Auxin, OP50	5	30	28
reSi7; AID::flr-4 +Auxin, OP50	1	1		9		0	2021-12-12
reSi7; AID::flr-4 +Auxin, OP50	1	2		9		1	2021-12-13
reSi7; AID::flr-4 +Auxin, OP50	1	3		11		2	2021-12-14	Picked L4s
reSi7; AID::flr-4 +Auxin, OP50	1	4		11		3	2021-12-15
reSi7; AID::flr-4 +Auxin, OP50	1	5		11		4	2021-12-16
reSi7; AID::flr-4 +Auxin, OP50	1	6		11		5	2021-12-17
reSi7; AID::flr-4 +Auxin, OP50	1	7		11		6	2021-12-18
reSi7; AID::flr-4 +Auxin, OP50	1	8		11		7	2021-12-19
reSi7; AID::flr-4 +Auxin, OP50	1	9		11		8	2021-12-20
reSi7; AID::flr-4 +Auxin, OP50	1	10		11		9	2021-12-21
reSi7; AID::flr-4 +Auxin, OP50	1	11		14		10	2021-12-22
reSi7; AID::flr-4 +Auxin, OP50	1	12		14		11	2021-12-23
reSi7; AID::flr-4 +Auxin, OP50	1	13		14		12	2021-12-24
reSi7; AID::flr-4 +Auxin, OP50	1	14		14		13	2021-12-25
reSi7; AID::flr-4 +Auxin, OP50	1	15		14		14	2021-12-26
reSi7; AID::flr-4 +Auxin, OP50	1	16		14		15	2021-12-27
reSi7; AID::flr-4 +Auxin, OP50	1	17		16		16	2021-12-28
reSi7; AID::flr-4 +Auxin, OP50	1	18		16		17	2021-12-29
reSi7; AID::flr-4 +Auxin, OP50	1	19	16			18	2021-12-30
reSi7; AID::flr-4 +Auxin, OP50	1	20	18			19	2021-12-31
reSi7; AID::flr-4 +Auxin, OP50	1	21	18			20	2022-01-01
reSi7; AID::flr-4 +Auxin, OP50	1	22	18			21	2022-01-02
reSi7; AID::flr-4 +Auxin, OP50	1	23	22			22	2022-01-03
reSi7; AID::flr-4 +Auxin, OP50	1	24	24			23	2022-01-04
reSi7; AID::flr-4 +Auxin, OP50	1	25	24			24	2022-01-05
reSi7; AID::flr-4 +Auxin, OP50	1	26	24			25	2022-01-06
reSi7; AID::flr-4 +Auxin, OP50	1	27	26			26	2022-01-07
reSi7; AID::flr-4 +Auxin, OP50	1	28	28			27	2022-01-08
reSi7; AID::flr-4 +Auxin, OP50	1	29	28			28	2022-01-09
reSi7; AID::flr-4 +Auxin, OP50	1	30	30			29	2022-01-10
reSi7; AID::flr-4 +Auxin, OP50	2	1		9		30	2022-01-11
reSi7; AID::flr-4 +Auxin, OP50	2	2		11		31	2022-01-12
reSi7; AID::flr-4 +Auxin, OP50	2	3		14		32	2022-01-13
reSi7; AID::flr-4 +Auxin, OP50	2	4		14		33	2022-01-14
reSi7; AID::flr-4 +Auxin, OP50	2	5		14		34	2022-01-15
reSi7; AID::flr-4 +Auxin, OP50	2	6		14		35	2022-01-16
reSi7; AID::flr-4 +Auxin, OP50	2	7		14		36	2022-01-17
reSi7; AID::flr-4 +Auxin, OP50	2	8		14		37	2022-01-18
reSi7; AID::flr-4 +Auxin, OP50	2	9		14		38	2022-01-19
reSi7; AID::flr-4 +Auxin, OP50	2	10		14		39	2022-01-20
reSi7; AID::flr-4 +Auxin, OP50	2	11		14		40	2022-01-21
reSi7; AID::flr-4 +Auxin, OP50	2	12		14
reSi7; AID::flr-4 +Auxin, OP50	2	13		14
reSi7; AID::flr-4 +Auxin, OP50	2	14		14
reSi7; AID::flr-4 +Auxin, OP50	2	15		16
reSi7; AID::flr-4 +Auxin, OP50	2	16	16
reSi7; AID::flr-4 +Auxin, OP50	2	17	16
reSi7; AID::flr-4 +Auxin, OP50	2	18	16
reSi7; AID::flr-4 +Auxin, OP50	2	19	18
reSi7; AID::flr-4 +Auxin, OP50	2	20	20
reSi7; AID::flr-4 +Auxin, OP50	2	21	24
reSi7; AID::flr-4 +Auxin, OP50	2	22	24
reSi7; AID::flr-4 +Auxin, OP50	2	23	24
reSi7; AID::flr-4 +Auxin, OP50	2	24	24
reSi7; AID::flr-4 +Auxin, OP50	2	25	24
reSi7; AID::flr-4 +Auxin, OP50	2	26	26
reSi7; AID::flr-4 +Auxin, OP50	2	27	26
reSi7; AID::flr-4 +Auxin, OP50	2	28	26
reSi7; AID::flr-4 +Auxin, OP50	2	29	28
reSi7; AID::flr-4 +Auxin, OP50	2	30	30
reSi7; AID::flr-4 +Auxin, OP50	3	1		11
reSi7; AID::flr-4 +Auxin, OP50	3	2		11
reSi7; AID::flr-4 +Auxin, OP50	3	3		11
reSi7; AID::flr-4 +Auxin, OP50	3	4		11
reSi7; AID::flr-4 +Auxin, OP50	3	5		11
reSi7; AID::flr-4 +Auxin, OP50	3	6		11
reSi7; AID::flr-4 +Auxin, OP50	3	7		11
reSi7; AID::flr-4 +Auxin, OP50	3	8		11
reSi7; AID::flr-4 +Auxin, OP50	3	9		11
reSi7; AID::flr-4 +Auxin, OP50	3	10		11
reSi7; AID::flr-4 +Auxin, OP50	3	11		11
reSi7; AID::flr-4 +Auxin, OP50	3	12		14
reSi7; AID::flr-4 +Auxin, OP50	3	13		14
reSi7; AID::flr-4 +Auxin, OP50	3	14		14
reSi7; AID::flr-4 +Auxin, OP50	3	15		14
reSi7; AID::flr-4 +Auxin, OP50	3	16		14
reSi7; AID::flr-4 +Auxin, OP50	3	17		14
reSi7; AID::flr-4 +Auxin, OP50	3	18		14
reSi7; AID::flr-4 +Auxin, OP50	3	19		14
reSi7; AID::flr-4 +Auxin, OP50	3	20		14
reSi7; AID::flr-4 +Auxin, OP50	3	21		14
reSi7; AID::flr-4 +Auxin, OP50	3	22		16
reSi7; AID::flr-4 +Auxin, OP50	3	23	16
reSi7; AID::flr-4 +Auxin, OP50	3	24	22
reSi7; AID::flr-4 +Auxin, OP50	3	25	22
reSi7; AID::flr-4 +Auxin, OP50	3	26	24
reSi7; AID::flr-4 +Auxin, OP50	3	27	26
reSi7; AID::flr-4 +Auxin, OP50	3	28	28
reSi7; AID::flr-4 +Auxin, OP50	3	29	28
reSi7; AID::flr-4 +Auxin, OP50	3	30	28
reSi7; AID::flr-4 +Auxin, OP50	4	1		9
reSi7; AID::flr-4 +Auxin, OP50	4	2		9
reSi7; AID::flr-4 +Auxin, OP50	4	3		9
reSi7; AID::flr-4 +Auxin, OP50	4	4		11
reSi7; AID::flr-4 +Auxin, OP50	4	5		11
reSi7; AID::flr-4 +Auxin, OP50	4	6		11
reSi7; AID::flr-4 +Auxin, OP50	4	7		11
reSi7; AID::flr-4 +Auxin, OP50	4	8		11
reSi7; AID::flr-4 +Auxin, OP50	4	9		11
reSi7; AID::flr-4 +Auxin, OP50	4	10		14
reSi7; AID::flr-4 +Auxin, OP50	4	11		14
reSi7; AID::flr-4 +Auxin, OP50	4	12		14
reSi7; AID::flr-4 +Auxin, OP50	4	13		14
reSi7; AID::flr-4 +Auxin, OP50	4	14		14
reSi7; AID::flr-4 +Auxin, OP50	4	15		14
reSi7; AID::flr-4 +Auxin, OP50	4	16		14
reSi7; AID::flr-4 +Auxin, OP50	4	17		16
reSi7; AID::flr-4 +Auxin, OP50	4	18		16
reSi7; AID::flr-4 +Auxin, OP50	4	19		16
reSi7; AID::flr-4 +Auxin, OP50	4	20		16
reSi7; AID::flr-4 +Auxin, OP50	4	21	16
reSi7; AID::flr-4 +Auxin, OP50	4	22	18
reSi7; AID::flr-4 +Auxin, OP50	4	23	20
reSi7; AID::flr-4 +Auxin, OP50	4	24	20
reSi7; AID::flr-4 +Auxin, OP50	4	25	22
reSi7; AID::flr-4 +Auxin, OP50	4	26	22
reSi7; AID::flr-4 +Auxin, OP50	4	27	24
reSi7; AID::flr-4 +Auxin, OP50	4	28	24
reSi7; AID::flr-4 +Auxin, OP50	4	29	26
reSi7; AID::flr-4 +Auxin, OP50	4	30	28
reSi7; AID::flr-4 +Auxin, OP50	5	1		9
reSi7; AID::flr-4 +Auxin, OP50	5	2		11
reSi7; AID::flr-4 +Auxin, OP50	5	3		11
reSi7; AID::flr-4 +Auxin, OP50	5	4		11
reSi7; AID::flr-4 +Auxin, OP50	5	5		11
reSi7; AID::flr-4 +Auxin, OP50	5	6		11
reSi7; AID::flr-4 +Auxin, OP50	5	7		11
reSi7; AID::flr-4 +Auxin, OP50	5	8		11
reSi7; AID::flr-4 +Auxin, OP50	5	9		14
reSi7; AID::flr-4 +Auxin, OP50	5	10		14
reSi7; AID::flr-4 +Auxin, OP50	5	11		14
reSi7; AID::flr-4 +Auxin, OP50	5	12		14
reSi7; AID::flr-4 +Auxin, OP50	5	13		14
reSi7; AID::flr-4 +Auxin, OP50	5	14		14
reSi7; AID::flr-4 +Auxin, OP50	5	15		14
reSi7; AID::flr-4 +Auxin, OP50	5	16		14
reSi7; AID::flr-4 +Auxin, OP50	5	17		14
reSi7; AID::flr-4 +Auxin, OP50	5	18		14
reSi7; AID::flr-4 +Auxin, OP50	5	19		14
reSi7; AID::flr-4 +Auxin, OP50	5	20		16
reSi7; AID::flr-4 +Auxin, OP50	5	21	16
reSi7; AID::flr-4 +Auxin, OP50	5	22	16
reSi7; AID::flr-4 +Auxin, OP50	5	23	18
reSi7; AID::flr-4 +Auxin, OP50	5	24	22
reSi7; AID::flr-4 +Auxin, OP50	5	25	22
reSi7; AID::flr-4 +Auxin, OP50	5	26	22
reSi7; AID::flr-4 +Auxin, OP50	5	27	24
reSi7; AID::flr-4 +Auxin, OP50	5	28	28
reSi7; AID::flr-4 +Auxin, OP50	5	29	28
reSi7; AID::flr-4 +Auxin, OP50	5	30	32
reSi5 +Auxin, OP50	1	1		9		0	2021-12-12
reSi5 +Auxin, OP50	1	2		9		1	2021-12-13
reSi5 +Auxin, OP50	1	3		11		2	2021-12-14	Picked L4s
reSi5 +Auxin, OP50	1	4		11		3	2021-12-15
reSi5 +Auxin, OP50	1	5		11		4	2021-12-16
reSi5 +Auxin, OP50	1	6		11		5	2021-12-17
reSi5 +Auxin, OP50	1	7		14		6	2021-12-18
reSi5 +Auxin, OP50	1	8		14		7	2021-12-19
reSi5 +Auxin, OP50	1	9		14		8	2021-12-20
reSi5 +Auxin, OP50	1	10		14		9	2021-12-21
reSi5 +Auxin, OP50	1	11		14		10	2021-12-22
reSi5 +Auxin, OP50	1	12		14		11	2021-12-23
reSi5 +Auxin, OP50	1	13		14		12	2021-12-24
reSi5 +Auxin, OP50	1	14		14		13	2021-12-25
reSi5 +Auxin, OP50	1	15	16			14	2021-12-26
reSi5 +Auxin, OP50	1	16	18			15	2021-12-27
reSi5 +Auxin, OP50	1	17	18			16	2021-12-28
reSi5 +Auxin, OP50	1	18	20			17	2021-12-29
reSi5 +Auxin, OP50	1	19	24			18	2021-12-30
reSi5 +Auxin, OP50	1	20	24			19	2021-12-31
reSi5 +Auxin, OP50	1	21	24			20	2022-01-01
reSi5 +Auxin, OP50	1	22	24			21	2022-01-02
reSi5 +Auxin, OP50	1	23	24			22	2022-01-03
reSi5 +Auxin, OP50	1	24	26			23	2022-01-04
reSi5 +Auxin, OP50	1	25	26			24	2022-01-05
reSi5 +Auxin, OP50	1	26	26			25	2022-01-06
reSi5 +Auxin, OP50	1	27	26			26	2022-01-07
reSi5 +Auxin, OP50	1	28	28			27	2022-01-08
reSi5 +Auxin, OP50	1	29	34			28	2022-01-09
reSi5 +Auxin, OP50	1	30	36			29	2022-01-10
reSi5 +Auxin, OP50	2	1		9		30	2022-01-11
reSi5 +Auxin, OP50	2	2		9		31	2022-01-12
reSi5 +Auxin, OP50	2	3		11		32	2022-01-13
reSi5 +Auxin, OP50	2	4		11		33	2022-01-14
reSi5 +Auxin, OP50	2	5		14		34	2022-01-15
reSi5 +Auxin, OP50	2	6		14		35	2022-01-16
reSi5 +Auxin, OP50	2	7		14		36	2022-01-17
reSi5 +Auxin, OP50	2	8		14		37	2022-01-18
reSi5 +Auxin, OP50	2	9		14		38	2022-01-19
reSi5 +Auxin, OP50	2	10		14		39	2022-01-20
reSi5 +Auxin, OP50	2	11		14		40	2022-01-21
reSi5 +Auxin, OP50	2	12		14
reSi5 +Auxin, OP50	2	13		14
reSi5 +Auxin, OP50	2	14		14
reSi5 +Auxin, OP50	2	15		14
reSi5 +Auxin, OP50	2	16		14
reSi5 +Auxin, OP50	2	17		14
reSi5 +Auxin, OP50	2	18	16
reSi5 +Auxin, OP50	2	19	18
reSi5 +Auxin, OP50	2	20	18
reSi5 +Auxin, OP50	2	21	22
reSi5 +Auxin, OP50	2	22	22
reSi5 +Auxin, OP50	2	23	22
reSi5 +Auxin, OP50	2	24	24
reSi5 +Auxin, OP50	2	25	24
reSi5 +Auxin, OP50	2	26	24
reSi5 +Auxin, OP50	2	27	26
reSi5 +Auxin, OP50	2	28	26
reSi5 +Auxin, OP50	2	29	28
reSi5 +Auxin, OP50	2	30	28
reSi5 +Auxin, OP50	3	1		11
reSi5 +Auxin, OP50	3	2		11
reSi5 +Auxin, OP50	3	3		11
reSi5 +Auxin, OP50	3	4		11
reSi5 +Auxin, OP50	3	5		11
reSi5 +Auxin, OP50	3	6		11
reSi5 +Auxin, OP50	3	7	11
reSi5 +Auxin, OP50	3	8		14
reSi5 +Auxin, OP50	3	9		14
reSi5 +Auxin, OP50	3	10		14
reSi5 +Auxin, OP50	3	11		14
reSi5 +Auxin, OP50	3	12		14
reSi5 +Auxin, OP50	3	13		14
reSi5 +Auxin, OP50	3	14		14
reSi5 +Auxin, OP50	3	15		14
reSi5 +Auxin, OP50	3	16		16
reSi5 +Auxin, OP50	3	17		16
reSi5 +Auxin, OP50	3	18	16
reSi5 +Auxin, OP50	3	19	18
reSi5 +Auxin, OP50	3	20	18
reSi5 +Auxin, OP50	3	21	18
reSi5 +Auxin, OP50	3	22	20
reSi5 +Auxin, OP50	3	23	22
reSi5 +Auxin, OP50	3	24	24
reSi5 +Auxin, OP50	3	25	24
reSi5 +Auxin, OP50	3	26	24
reSi5 +Auxin, OP50	3	27	24
reSi5 +Auxin, OP50	3	28	26
reSi5 +Auxin, OP50	3	29	28
reSi5 +Auxin, OP50	3	30	30
reSi5 +Auxin, OP50	4	1		9
reSi5 +Auxin, OP50	4	2		9
reSi5 +Auxin, OP50	4	3		11
reSi5 +Auxin, OP50	4	4		11
reSi5 +Auxin, OP50	4	5		11
reSi5 +Auxin, OP50	4	6		11
reSi5 +Auxin, OP50	4	7		11
reSi5 +Auxin, OP50	4	8		11
reSi5 +Auxin, OP50	4	9		11
reSi5 +Auxin, OP50	4	10		11
reSi5 +Auxin, OP50	4	11	14
reSi5 +Auxin, OP50	4	12		14
reSi5 +Auxin, OP50	4	13		14
reSi5 +Auxin, OP50	4	14		14
reSi5 +Auxin, OP50	4	15		14
reSi5 +Auxin, OP50	4	16		14
reSi5 +Auxin, OP50	4	17		14
reSi5 +Auxin, OP50	4	18		14
reSi5 +Auxin, OP50	4	19	16
reSi5 +Auxin, OP50	4	20	18
reSi5 +Auxin, OP50	4	21	20
reSi5 +Auxin, OP50	4	22	20
reSi5 +Auxin, OP50	4	23	24
reSi5 +Auxin, OP50	4	24	24
reSi5 +Auxin, OP50	4	25	24
reSi5 +Auxin, OP50	4	26	24
reSi5 +Auxin, OP50	4	27	24
reSi5 +Auxin, OP50	4	28	24
reSi5 +Auxin, OP50	4	29	28
reSi5 +Auxin, OP50	4	30	30
reSi5 +Auxin, OP50	5	1		9
reSi5 +Auxin, OP50	5	2		9
reSi5 +Auxin, OP50	5	3		9
reSi5 +Auxin, OP50	5	4		11
reSi5 +Auxin, OP50	5	5		11
reSi5 +Auxin, OP50	5	6		11
reSi5 +Auxin, OP50	5	7		11
reSi5 +Auxin, OP50	5	8		11
reSi5 +Auxin, OP50	5	9		11
reSi5 +Auxin, OP50	5	10		11
reSi5 +Auxin, OP50	5	11		14
reSi5 +Auxin, OP50	5	12		14
reSi5 +Auxin, OP50	5	13		14
reSi5 +Auxin, OP50	5	14		14
reSi5 +Auxin, OP50	5	15		14
reSi5 +Auxin, OP50	5	16		14
reSi5 +Auxin, OP50	5	17		14
reSi5 +Auxin, OP50	5	18		16
reSi5 +Auxin, OP50	5	19	16
reSi5 +Auxin, OP50	5	20	16
reSi5 +Auxin, OP50	5	21	18
reSi5 +Auxin, OP50	5	22	20
reSi5 +Auxin, OP50	5	23	22
reSi5 +Auxin, OP50	5	24	22
reSi5 +Auxin, OP50	5	25	22
reSi5 +Auxin, OP50	5	26	22
reSi5 +Auxin, OP50	5	27	22
reSi5 +Auxin, OP50	5	28	22
reSi5 +Auxin, OP50	5	29	24
reSi5 +Auxin, OP50	5	30	34
reSi5; AID::flr-4 +Auxin, OP50	1	1	18			0	2021-12-12
reSi5; AID::flr-4 +Auxin, OP50	1	2	18			1	2021-12-13
reSi5; AID::flr-4 +Auxin, OP50	1	3	18			2	2021-12-14
reSi5; AID::flr-4 +Auxin, OP50	1	4	18			3	2021-12-15	Picked L4s
reSi5; AID::flr-4 +Auxin, OP50	1	5	20			4	2021-12-16
reSi5; AID::flr-4 +Auxin, OP50	1	6	20			5	2021-12-17
reSi5; AID::flr-4 +Auxin, OP50	1	7	20			6	2021-12-18
reSi5; AID::flr-4 +Auxin, OP50	1	8	20			7	2021-12-19
reSi5; AID::flr-4 +Auxin, OP50	1	9	20			8	2021-12-20
reSi5; AID::flr-4 +Auxin, OP50	1	10	22			9	2021-12-21
reSi5; AID::flr-4 +Auxin, OP50	1	11	22			10	2021-12-22
reSi5; AID::flr-4 +Auxin, OP50	1	12	22			11	2021-12-23
reSi5; AID::flr-4 +Auxin, OP50	1	13	22			12	2021-12-24
reSi5; AID::flr-4 +Auxin, OP50	1	14	22			13	2021-12-25
reSi5; AID::flr-4 +Auxin, OP50	1	15	22			14	2021-12-26
reSi5; AID::flr-4 +Auxin, OP50	1	16	24			15	2021-12-27
reSi5; AID::flr-4 +Auxin, OP50	1	17	24			16	2021-12-28
reSi5; AID::flr-4 +Auxin, OP50	1	18	24			17	2021-12-29
reSi5; AID::flr-4 +Auxin, OP50	1	19	24			18	2021-12-30
reSi5; AID::flr-4 +Auxin, OP50	1	20	24			19	2021-12-31
reSi5; AID::flr-4 +Auxin, OP50	1	21	24			20	2022-01-01
reSi5; AID::flr-4 +Auxin, OP50	1	22	26			21	2022-01-02
reSi5; AID::flr-4 +Auxin, OP50	1	23	26			22	2022-01-03
reSi5; AID::flr-4 +Auxin, OP50	1	24	26			23	2022-01-04
reSi5; AID::flr-4 +Auxin, OP50	1	25	26			24	2022-01-05
reSi5; AID::flr-4 +Auxin, OP50	1	26	26			25	2022-01-06
reSi5; AID::flr-4 +Auxin, OP50	1	27	26			26	2022-01-07
reSi5; AID::flr-4 +Auxin, OP50	1	28	26			27	2022-01-08
reSi5; AID::flr-4 +Auxin, OP50	1	29	26			28	2022-01-09
reSi5; AID::flr-4 +Auxin, OP50	1	30	26			29	2022-01-10
reSi5; AID::flr-4 +Auxin, OP50	2	1	16			30	2022-01-11
reSi5; AID::flr-4 +Auxin, OP50	2	2	18			31	2022-01-12
reSi5; AID::flr-4 +Auxin, OP50	2	3	20			32	2022-01-13
reSi5; AID::flr-4 +Auxin, OP50	2	4	20			33	2022-01-14
reSi5; AID::flr-4 +Auxin, OP50	2	5	20			34	2022-01-15
reSi5; AID::flr-4 +Auxin, OP50	2	6	20			35	2022-01-16
reSi5; AID::flr-4 +Auxin, OP50	2	7	20			36	2022-01-17
reSi5; AID::flr-4 +Auxin, OP50	2	8	20			37	2022-01-18
reSi5; AID::flr-4 +Auxin, OP50	2	9	22			38	2022-01-19
reSi5; AID::flr-4 +Auxin, OP50	2	10	22			39	2022-01-20
reSi5; AID::flr-4 +Auxin, OP50	2	11	22			40	2022-01-21
reSi5; AID::flr-4 +Auxin, OP50	2	12	22
reSi5; AID::flr-4 +Auxin, OP50	2	13	22
reSi5; AID::flr-4 +Auxin, OP50	2	14	22
reSi5; AID::flr-4 +Auxin, OP50	2	15	22
reSi5; AID::flr-4 +Auxin, OP50	2	16	22
reSi5; AID::flr-4 +Auxin, OP50	2	17	22
reSi5; AID::flr-4 +Auxin, OP50	2	18	22
reSi5; AID::flr-4 +Auxin, OP50	2	19	22
reSi5; AID::flr-4 +Auxin, OP50	2	20	22
reSi5; AID::flr-4 +Auxin, OP50	2	21	22
reSi5; AID::flr-4 +Auxin, OP50	2	22	24
reSi5; AID::flr-4 +Auxin, OP50	2	23	24
reSi5; AID::flr-4 +Auxin, OP50	2	24	24
reSi5; AID::flr-4 +Auxin, OP50	2	25	24
reSi5; AID::flr-4 +Auxin, OP50	2	26	24
reSi5; AID::flr-4 +Auxin, OP50	2	27	24
reSi5; AID::flr-4 +Auxin, OP50	2	28	26
reSi5; AID::flr-4 +Auxin, OP50	2	29	26
reSi5; AID::flr-4 +Auxin, OP50	2	30	28
reSi5; AID::flr-4 +Auxin, OP50	3	1	18
reSi5; AID::flr-4 +Auxin, OP50	3	2	18
reSi5; AID::flr-4 +Auxin, OP50	3	3	18
reSi5; AID::flr-4 +Auxin, OP50	3	4	20
reSi5; AID::flr-4 +Auxin, OP50	3	5	20
reSi5; AID::flr-4 +Auxin, OP50	3	6	20
reSi5; AID::flr-4 +Auxin, OP50	3	7	20
reSi5; AID::flr-4 +Auxin, OP50	3	8	20
reSi5; AID::flr-4 +Auxin, OP50	3	9	20
reSi5; AID::flr-4 +Auxin, OP50	3	10	22
reSi5; AID::flr-4 +Auxin, OP50	3	11	22
reSi5; AID::flr-4 +Auxin, OP50	3	12	22
reSi5; AID::flr-4 +Auxin, OP50	3	13	22
reSi5; AID::flr-4 +Auxin, OP50	3	14	22
reSi5; AID::flr-4 +Auxin, OP50	3	15	22
reSi5; AID::flr-4 +Auxin, OP50	3	16	24
reSi5; AID::flr-4 +Auxin, OP50	3	17	24
reSi5; AID::flr-4 +Auxin, OP50	3	18	24
reSi5; AID::flr-4 +Auxin, OP50	3	19	24
reSi5; AID::flr-4 +Auxin, OP50	3	20	24
reSi5; AID::flr-4 +Auxin, OP50	3	21	24
reSi5; AID::flr-4 +Auxin, OP50	3	22	24
reSi5; AID::flr-4 +Auxin, OP50	3	23	24
reSi5; AID::flr-4 +Auxin, OP50	3	24	26
reSi5; AID::flr-4 +Auxin, OP50	3	25	26
reSi5; AID::flr-4 +Auxin, OP50	3	26	26
reSi5; AID::flr-4 +Auxin, OP50	3	27	26
reSi5; AID::flr-4 +Auxin, OP50	3	28	28
reSi5; AID::flr-4 +Auxin, OP50	3	29	32
reSi5; AID::flr-4 +Auxin, OP50	3	30	32
reSi5; AID::flr-4 +Auxin, OP50	4	1	18
reSi5; AID::flr-4 +Auxin, OP50	4	2	20
reSi5; AID::flr-4 +Auxin, OP50	4	3	20
reSi5; AID::flr-4 +Auxin, OP50	4	4	20
reSi5; AID::flr-4 +Auxin, OP50	4	5	20
reSi5; AID::flr-4 +Auxin, OP50	4	6	20
reSi5; AID::flr-4 +Auxin, OP50	4	7	20
reSi5; AID::flr-4 +Auxin, OP50	4	8	20
reSi5; AID::flr-4 +Auxin, OP50	4	9	20
reSi5; AID::flr-4 +Auxin, OP50	4	10	20
reSi5; AID::flr-4 +Auxin, OP50	4	11	20
reSi5; AID::flr-4 +Auxin, OP50	4	12	20
reSi5; AID::flr-4 +Auxin, OP50	4	13	20
reSi5; AID::flr-4 +Auxin, OP50	4	14	20
reSi5; AID::flr-4 +Auxin, OP50	4	15	20
reSi5; AID::flr-4 +Auxin, OP50	4	16	20
reSi5; AID::flr-4 +Auxin, OP50	4	17	20
reSi5; AID::flr-4 +Auxin, OP50	4	18	20
reSi5; AID::flr-4 +Auxin, OP50	4	19	20
reSi5; AID::flr-4 +Auxin, OP50	4	20	20
reSi5; AID::flr-4 +Auxin, OP50	4	21	22
reSi5; AID::flr-4 +Auxin, OP50	4	22	24
reSi5; AID::flr-4 +Auxin, OP50	4	23	24
reSi5; AID::flr-4 +Auxin, OP50	4	24	24
reSi5; AID::flr-4 +Auxin, OP50	4	25	24
reSi5; AID::flr-4 +Auxin, OP50	4	26	26
reSi5; AID::flr-4 +Auxin, OP50	4	27	26
reSi5; AID::flr-4 +Auxin, OP50	4	28	26
reSi5; AID::flr-4 +Auxin, OP50	4	29	26
reSi5; AID::flr-4 +Auxin, OP50	4	30	28
reSi5; AID::flr-4 +Auxin, OP50	5	1		11
reSi5; AID::flr-4 +Auxin, OP50	5	2	16
reSi5; AID::flr-4 +Auxin, OP50	5	3		18
reSi5; AID::flr-4 +Auxin, OP50	5	4	20
reSi5; AID::flr-4 +Auxin, OP50	5	5	20
reSi5; AID::flr-4 +Auxin, OP50	5	6	20
reSi5; AID::flr-4 +Auxin, OP50	5	7	20
reSi5; AID::flr-4 +Auxin, OP50	5	8	20
reSi5; AID::flr-4 +Auxin, OP50	5	9	20
reSi5; AID::flr-4 +Auxin, OP50	5	10	20
reSi5; AID::flr-4 +Auxin, OP50	5	11	22
reSi5; AID::flr-4 +Auxin, OP50	5	12	22
reSi5; AID::flr-4 +Auxin, OP50	5	13	22
reSi5; AID::flr-4 +Auxin, OP50	5	14	22
reSi5; AID::flr-4 +Auxin, OP50	5	15	22
reSi5; AID::flr-4 +Auxin, OP50	5	16	22
reSi5; AID::flr-4 +Auxin, OP50	5	17	22
reSi5; AID::flr-4 +Auxin, OP50	5	18	22
reSi5; AID::flr-4 +Auxin, OP50	5	19	22
reSi5; AID::flr-4 +Auxin, OP50	5	20	24
reSi5; AID::flr-4 +Auxin, OP50	5	21	24
reSi5; AID::flr-4 +Auxin, OP50	5	22	24
reSi5; AID::flr-4 +Auxin, OP50	5	23	24
reSi5; AID::flr-4 +Auxin, OP50	5	24	24
reSi5; AID::flr-4 +Auxin, OP50	5	25	24
reSi5; AID::flr-4 +Auxin, OP50	5	26	24
reSi5; AID::flr-4 +Auxin, OP50	5	27	24
reSi5; AID::flr-4 +Auxin, OP50	5	28	24
reSi5; AID::flr-4 +Auxin, OP50	5	29	26
reSi5; AID::flr-4 +Auxin, OP50	5	30	26
reSi7 +Auxin, HT115	1	1		9	burst	0	2021-12-12
reSi7 +Auxin, HT115	1	2		9	burst	1	2021-12-13
reSi7 +Auxin, HT115	1	3		9	burst	2	2021-12-14	Picked L4s
reSi7 +Auxin, HT115	1	4		9	burst	3	2021-12-15
reSi7 +Auxin, HT115	1	5		9	burst	4	2021-12-16
reSi7 +Auxin, HT115	1	6		9	burst	5	2021-12-17
reSi7 +Auxin, HT115	1	7		9	burst	6	2021-12-18
reSi7 +Auxin, HT115	1	8		11	burst	7	2021-12-19
reSi7 +Auxin, HT115	1	9		11	burst	8	2021-12-20
reSi7 +Auxin, HT115	1	10		11	burst	9	2021-12-21
reSi7 +Auxin, HT115	1	11		11	burst	10	2021-12-22
reSi7 +Auxin, HT115	1	12		14	burst	11	2021-12-23
reSi7 +Auxin, HT115	1	13		14	burst	12	2021-12-24
reSi7 +Auxin, HT115	1	14		14	burst	13	2021-12-25
reSi7 +Auxin, HT115	1	15		14	burst	14	2021-12-26
reSi7 +Auxin, HT115	1	16		14	burst	15	2021-12-27
reSi7 +Auxin, HT115	1	17		14	burst	16	2021-12-28
reSi7 +Auxin, HT115	1	18		16	burst	17	2021-12-29
reSi7 +Auxin, HT115	1	19	16			18	2021-12-30
reSi7 +Auxin, HT115	1	20	18			19	2021-12-31
reSi7 +Auxin, HT115	1	21	18			20	2022-01-01
reSi7 +Auxin, HT115	1	22	20			21	2022-01-02
reSi7 +Auxin, HT115	1	23	20			22	2022-01-03
reSi7 +Auxin, HT115	1	24	20			23	2022-01-04
reSi7 +Auxin, HT115	1	25	20			24	2022-01-05
reSi7 +Auxin, HT115	1	26	22			25	2022-01-06
reSi7 +Auxin, HT115	1	27	22			26	2022-01-07
reSi7 +Auxin, HT115	1	28	22			27	2022-01-08
reSi7 +Auxin, HT115	1	29	26			28	2022-01-09
reSi7 +Auxin, HT115	1	30	28			29	2022-01-10
reSi7 +Auxin, HT115	2	1		9		30	2022-01-11
reSi7 +Auxin, HT115	2	2		9		31	2022-01-12
reSi7 +Auxin, HT115	2	3		9		32	2022-01-13
reSi7 +Auxin, HT115	2	4		9		33	2022-01-14
reSi7 +Auxin, HT115	2	5		9		34	2022-01-15
reSi7 +Auxin, HT115	2	6		9		35	2022-01-16
reSi7 +Auxin, HT115	2	7		9		36	2022-01-17
reSi7 +Auxin, HT115	2	8		9		37	2022-01-18
reSi7 +Auxin, HT115	2	9		9		38	2022-01-19
reSi7 +Auxin, HT115	2	10		9		39	2022-01-20
reSi7 +Auxin, HT115	2	11		9		40	2022-01-21
reSi7 +Auxin, HT115	2	12		9
reSi7 +Auxin, HT115	2	13		9
reSi7 +Auxin, HT115	2	14		9
reSi7 +Auxin, HT115	2	15		11
reSi7 +Auxin, HT115	2	16		11
reSi7 +Auxin, HT115	2	17		11
reSi7 +Auxin, HT115	2	18		11
reSi7 +Auxin, HT115	2	19	14
reSi7 +Auxin, HT115	2	20		14
reSi7 +Auxin, HT115	2	21		14
reSi7 +Auxin, HT115	2	22	16
reSi7 +Auxin, HT115	2	23	16
reSi7 +Auxin, HT115	2	24	18
reSi7 +Auxin, HT115	2	25	18
reSi7 +Auxin, HT115	2	26	20
reSi7 +Auxin, HT115	2	27	20
reSi7 +Auxin, HT115	2	28	20
reSi7 +Auxin, HT115	2	29	20
reSi7 +Auxin, HT115	2	30	20
reSi7 +Auxin, HT115	3	1	20
reSi7 +Auxin, HT115	3	2	20
reSi7 +Auxin, HT115	3	3	20
reSi7 +Auxin, HT115	3	4	22
reSi7 +Auxin, HT115	3	5	22
reSi7 +Auxin, HT115	3	6	22
reSi7 +Auxin, HT115	3	7	22
reSi7 +Auxin, HT115	3	8	22
reSi7 +Auxin, HT115	3	9	22
reSi7 +Auxin, HT115	3	10	22
reSi7 +Auxin, HT115	3	11	22
reSi7 +Auxin, HT115	3	12	22
reSi7 +Auxin, HT115	3	13	24
reSi7 +Auxin, HT115	3	14	24
reSi7 +Auxin, HT115	3	15	24
reSi7 +Auxin, HT115	3	16	24
reSi7 +Auxin, HT115	3	17	24
reSi7 +Auxin, HT115	3	18	24
reSi7 +Auxin, HT115	3	19	24
reSi7 +Auxin, HT115	3	20	24
reSi7 +Auxin, HT115	3	21	24
reSi7 +Auxin, HT115	3	22	24
reSi7 +Auxin, HT115	3	23	24
reSi7 +Auxin, HT115	3	24	26
reSi7 +Auxin, HT115	3	25	26
reSi7 +Auxin, HT115	3	26	26
reSi7 +Auxin, HT115	3	27	26
reSi7 +Auxin, HT115	3	28	26
reSi7 +Auxin, HT115	3	29	26
reSi7 +Auxin, HT115	3	30	28
reSi7 +Auxin, HT115	4	1		9	burst
reSi7 +Auxin, HT115	4	2		9	burst
reSi7 +Auxin, HT115	4	3		9	burst
reSi7 +Auxin, HT115	4	4		11	burst
reSi7 +Auxin, HT115	4	5		11	burst
reSi7 +Auxin, HT115	4	6		14	burst
reSi7 +Auxin, HT115	4	7		14	burst
reSi7 +Auxin, HT115	4	8		14	burst
reSi7 +Auxin, HT115	4	9		14	burst
reSi7 +Auxin, HT115	4	10	16
reSi7 +Auxin, HT115	4	11	18
reSi7 +Auxin, HT115	4	12	18
reSi7 +Auxin, HT115	4	13	20
reSi7 +Auxin, HT115	4	14	20
reSi7 +Auxin, HT115	4	15	20
reSi7 +Auxin, HT115	4	16	22
reSi7 +Auxin, HT115	4	17	22
reSi7 +Auxin, HT115	4	18	22
reSi7 +Auxin, HT115	4	19	22
reSi7 +Auxin, HT115	4	20	22
reSi7 +Auxin, HT115	4	21	22
reSi7 +Auxin, HT115	4	22	22
reSi7 +Auxin, HT115	4	23	24
reSi7 +Auxin, HT115	4	24	24
reSi7 +Auxin, HT115	4	25	26
reSi7 +Auxin, HT115	4	26	26
reSi7 +Auxin, HT115	4	27	26
reSi7 +Auxin, HT115	4	28	26
reSi7 +Auxin, HT115	4	29	26
reSi7 +Auxin, HT115	4	30	30
reSi7 +Auxin, HT115	5	1		9
reSi7 +Auxin, HT115	5	2		9
reSi7 +Auxin, HT115	5	3		9
reSi7 +Auxin, HT115	5	4		9
reSi7 +Auxin, HT115	5	5		11
reSi7 +Auxin, HT115	5	6		11
reSi7 +Auxin, HT115	5	7		11
reSi7 +Auxin, HT115	5	8		11
reSi7 +Auxin, HT115	5	9		11
reSi7 +Auxin, HT115	5	10		14
reSi7 +Auxin, HT115	5	11		14
reSi7 +Auxin, HT115	5	12	18
reSi7 +Auxin, HT115	5	13		18
reSi7 +Auxin, HT115	5	14	20
reSi7 +Auxin, HT115	5	15	20
reSi7 +Auxin, HT115	5	16	22
reSi7 +Auxin, HT115	5	17	22
reSi7 +Auxin, HT115	5	18	22
reSi7 +Auxin, HT115	5	19	22
reSi7 +Auxin, HT115	5	20	22
reSi7 +Auxin, HT115	5	21	24
reSi7 +Auxin, HT115	5	22	24
reSi7 +Auxin, HT115	5	23	24
reSi7 +Auxin, HT115	5	24	24
reSi7 +Auxin, HT115	5	25	26
reSi7 +Auxin, HT115	5	26	26
reSi7 +Auxin, HT115	5	27	26
reSi7 +Auxin, HT115	5	28	26
reSi7 +Auxin, HT115	5	29	30
reSi7; AID::flr-4 +Auxin, HT115	1	1		9		0	2021-12-12
reSi7; AID::flr-4 +Auxin, HT115	1	2		9		1	2021-12-13
reSi7; AID::flr-4 +Auxin, HT115	1	3		9		2	2021-12-14	Picked L4s
reSi7; AID::flr-4 +Auxin, HT115	1	4		9		3	2021-12-15
reSi7; AID::flr-4 +Auxin, HT115	1	5		11		4	2021-12-16
reSi7; AID::flr-4 +Auxin, HT115	1	6		11		5	2021-12-17
reSi7; AID::flr-4 +Auxin, HT115	1	7		14		6	2021-12-18
reSi7; AID::flr-4 +Auxin, HT115	1	8		16		7	2021-12-19
reSi7; AID::flr-4 +Auxin, HT115	1	9	16			8	2021-12-20
reSi7; AID::flr-4 +Auxin, HT115	1	10	18			9	2021-12-21
reSi7; AID::flr-4 +Auxin, HT115	1	11	20			10	2021-12-22
reSi7; AID::flr-4 +Auxin, HT115	1	12	20			11	2021-12-23
reSi7; AID::flr-4 +Auxin, HT115	1	13	22			12	2021-12-24
reSi7; AID::flr-4 +Auxin, HT115	1	14	22			13	2021-12-25
reSi7; AID::flr-4 +Auxin, HT115	1	15	22			14	2021-12-26
reSi7; AID::flr-4 +Auxin, HT115	1	16	22			15	2021-12-27
reSi7; AID::flr-4 +Auxin, HT115	1	17	22			16	2021-12-28
reSi7; AID::flr-4 +Auxin, HT115	1	18	22			17	2021-12-29
reSi7; AID::flr-4 +Auxin, HT115	1	19	22			18	2021-12-30
reSi7; AID::flr-4 +Auxin, HT115	1	20	22			19	2021-12-31
reSi7; AID::flr-4 +Auxin, HT115	1	21	24			20	2022-01-01
reSi7; AID::flr-4 +Auxin, HT115	1	22	24			21	2022-01-02
reSi7; AID::flr-4 +Auxin, HT115	1	23	24			22	2022-01-03
reSi7; AID::flr-4 +Auxin, HT115	1	24	24			23	2022-01-04
reSi7; AID::flr-4 +Auxin, HT115	1	25	24			24	2022-01-05
reSi7; AID::flr-4 +Auxin, HT115	1	26	24			25	2022-01-06
reSi7; AID::flr-4 +Auxin, HT115	1	27	26			26	2022-01-07
reSi7; AID::flr-4 +Auxin, HT115	1	28	26			27	2022-01-08
reSi7; AID::flr-4 +Auxin, HT115	1	29	26			28	2022-01-09
reSi7; AID::flr-4 +Auxin, HT115	1	30	32			29	2022-01-10
reSi7; AID::flr-4 +Auxin, HT115	2	1		9		30	2022-01-11
reSi7; AID::flr-4 +Auxin, HT115	2	2		11		31	2022-01-12
reSi7; AID::flr-4 +Auxin, HT115	2	3		11		32	2022-01-13
reSi7; AID::flr-4 +Auxin, HT115	2	4	14			33	2022-01-14
reSi7; AID::flr-4 +Auxin, HT115	2	5	18			34	2022-01-15
reSi7; AID::flr-4 +Auxin, HT115	2	6	18			35	2022-01-16
reSi7; AID::flr-4 +Auxin, HT115	2	7	20			36	2022-01-17
reSi7; AID::flr-4 +Auxin, HT115	2	8	20			37	2022-01-18
reSi7; AID::flr-4 +Auxin, HT115	2	9	20			38	2022-01-19
reSi7; AID::flr-4 +Auxin, HT115	2	10	22			39	2022-01-20
reSi7; AID::flr-4 +Auxin, HT115	2	11	22			40	2022-01-21
reSi7; AID::flr-4 +Auxin, HT115	2	12	22
reSi7; AID::flr-4 +Auxin, HT115	2	13	22
reSi7; AID::flr-4 +Auxin, HT115	2	14	22
reSi7; AID::flr-4 +Auxin, HT115	2	15	22
reSi7; AID::flr-4 +Auxin, HT115	2	16	22
reSi7; AID::flr-4 +Auxin, HT115	2	17	22
reSi7; AID::flr-4 +Auxin, HT115	2	18	24
reSi7; AID::flr-4 +Auxin, HT115	2	19	24
reSi7; AID::flr-4 +Auxin, HT115	2	20	24
reSi7; AID::flr-4 +Auxin, HT115	2	21	24
reSi7; AID::flr-4 +Auxin, HT115	2	22	24
reSi7; AID::flr-4 +Auxin, HT115	2	23	26
reSi7; AID::flr-4 +Auxin, HT115	2	24	26
reSi7; AID::flr-4 +Auxin, HT115	2	25	26
reSi7; AID::flr-4 +Auxin, HT115	2	26	26
reSi7; AID::flr-4 +Auxin, HT115	2	27	26
reSi7; AID::flr-4 +Auxin, HT115	2	28	26
reSi7; AID::flr-4 +Auxin, HT115	2	29	28
reSi7; AID::flr-4 +Auxin, HT115	2	30	30
reSi7; AID::flr-4 +Auxin, HT115	3	1		9
reSi7; AID::flr-4 +Auxin, HT115	3	2		9
reSi7; AID::flr-4 +Auxin, HT115	3	3		9
reSi7; AID::flr-4 +Auxin, HT115	3	4		9
reSi7; AID::flr-4 +Auxin, HT115	3	5		9
reSi7; AID::flr-4 +Auxin, HT115	3	6		9
reSi7; AID::flr-4 +Auxin, HT115	3	7		9
reSi7; AID::flr-4 +Auxin, HT115	3	8		11
reSi7; AID::flr-4 +Auxin, HT115	3	9		16
reSi7; AID::flr-4 +Auxin, HT115	3	10		16
reSi7; AID::flr-4 +Auxin, HT115	3	11	18
reSi7; AID::flr-4 +Auxin, HT115	3	12	18
reSi7; AID::flr-4 +Auxin, HT115	3	13	18
reSi7; AID::flr-4 +Auxin, HT115	3	14	20
reSi7; AID::flr-4 +Auxin, HT115	3	15	20
reSi7; AID::flr-4 +Auxin, HT115	3	16		20
reSi7; AID::flr-4 +Auxin, HT115	3	17	22
reSi7; AID::flr-4 +Auxin, HT115	3	18	22
reSi7; AID::flr-4 +Auxin, HT115	3	19	22
reSi7; AID::flr-4 +Auxin, HT115	3	20	22
reSi7; AID::flr-4 +Auxin, HT115	3	21	24
reSi7; AID::flr-4 +Auxin, HT115	3	22	24
reSi7; AID::flr-4 +Auxin, HT115	3	23	26
reSi7; AID::flr-4 +Auxin, HT115	3	24	26
reSi7; AID::flr-4 +Auxin, HT115	3	25	26
reSi7; AID::flr-4 +Auxin, HT115	3	26	26
reSi7; AID::flr-4 +Auxin, HT115	3	27	26
reSi7; AID::flr-4 +Auxin, HT115	3	28	26
reSi7; AID::flr-4 +Auxin, HT115	3	29	28
reSi7; AID::flr-4 +Auxin, HT115	3	30	28
reSi7; AID::flr-4 +Auxin, HT115	4	1		9
reSi7; AID::flr-4 +Auxin, HT115	4	2		11
reSi7; AID::flr-4 +Auxin, HT115	4	3		11
reSi7; AID::flr-4 +Auxin, HT115	4	4		11
reSi7; AID::flr-4 +Auxin, HT115	4	5		14
reSi7; AID::flr-4 +Auxin, HT115	4	6		14
reSi7; AID::flr-4 +Auxin, HT115	4	7	14
reSi7; AID::flr-4 +Auxin, HT115	4	8	14
reSi7; AID::flr-4 +Auxin, HT115	4	9	16
reSi7; AID::flr-4 +Auxin, HT115	4	10		16
reSi7; AID::flr-4 +Auxin, HT115	4	11	20
reSi7; AID::flr-4 +Auxin, HT115	4	12	20
reSi7; AID::flr-4 +Auxin, HT115	4	13	22
reSi7; AID::flr-4 +Auxin, HT115	4	14	22
reSi7; AID::flr-4 +Auxin, HT115	4	15	22
reSi7; AID::flr-4 +Auxin, HT115	4	16	22
reSi7; AID::flr-4 +Auxin, HT115	4	17	22
reSi7; AID::flr-4 +Auxin, HT115	4	18	22
reSi7; AID::flr-4 +Auxin, HT115	4	19	22
reSi7; AID::flr-4 +Auxin, HT115	4	20	22
reSi7; AID::flr-4 +Auxin, HT115	4	21	24
reSi7; AID::flr-4 +Auxin, HT115	4	22	24
reSi7; AID::flr-4 +Auxin, HT115	4	23	24
reSi7; AID::flr-4 +Auxin, HT115	4	24	24
reSi7; AID::flr-4 +Auxin, HT115	4	25	24
reSi7; AID::flr-4 +Auxin, HT115	4	26	24
reSi7; AID::flr-4 +Auxin, HT115	4	27	26
reSi7; AID::flr-4 +Auxin, HT115	4	28	26
reSi7; AID::flr-4 +Auxin, HT115	4	29	26
reSi7; AID::flr-4 +Auxin, HT115	4	30	26
reSi7; AID::flr-4 +Auxin, HT115	5	1		9
reSi7; AID::flr-4 +Auxin, HT115	5	2		11
reSi7; AID::flr-4 +Auxin, HT115	5	3		11
reSi7; AID::flr-4 +Auxin, HT115	5	4		11
reSi7; AID::flr-4 +Auxin, HT115	5	5		11
reSi7; AID::flr-4 +Auxin, HT115	5	6		11
reSi7; AID::flr-4 +Auxin, HT115	5	7		11
reSi7; AID::flr-4 +Auxin, HT115	5	8		14
reSi7; AID::flr-4 +Auxin, HT115	5	9		14
reSi7; AID::flr-4 +Auxin, HT115	5	10		16
reSi7; AID::flr-4 +Auxin, HT115	5	11	16
reSi7; AID::flr-4 +Auxin, HT115	5	12	16
reSi7; AID::flr-4 +Auxin, HT115	5	13	18
reSi7; AID::flr-4 +Auxin, HT115	5	14	18
reSi7; AID::flr-4 +Auxin, HT115	5	15	18
reSi7; AID::flr-4 +Auxin, HT115	5	16	20
reSi7; AID::flr-4 +Auxin, HT115	5	17	20
reSi7; AID::flr-4 +Auxin, HT115	5	18	20
reSi7; AID::flr-4 +Auxin, HT115	5	19	22
reSi7; AID::flr-4 +Auxin, HT115	5	20	22
reSi7; AID::flr-4 +Auxin, HT115	5	21	22
reSi7; AID::flr-4 +Auxin, HT115	5	22	22
reSi7; AID::flr-4 +Auxin, HT115	5	23	22
reSi7; AID::flr-4 +Auxin, HT115	5	24	24
reSi7; AID::flr-4 +Auxin, HT115	5	25	24
reSi7; AID::flr-4 +Auxin, HT115	5	26	24
reSi7; AID::flr-4 +Auxin, HT115	5	27	24
reSi7; AID::flr-4 +Auxin, HT115	5	28	24
reSi7; AID::flr-4 +Auxin, HT115	5	29	26
reSi7; AID::flr-4 +Auxin, HT115	5	30	32
reSi5 +Auxin, HT115	1	1		9		0	2021-12-12
reSi5 +Auxin, HT115	1	2		9		1	2021-12-13
reSi5 +Auxin, HT115	1	3		9		2	2021-12-14	Picked L4s
reSi5 +Auxin, HT115	1	4		11		3	2021-12-15
reSi5 +Auxin, HT115	1	5		11		4	2021-12-16
reSi5 +Auxin, HT115	1	6		14		5	2021-12-17
reSi5 +Auxin, HT115	1	7		14		6	2021-12-18
reSi5 +Auxin, HT115	1	8		14		7	2021-12-19
reSi5 +Auxin, HT115	1	9		14		8	2021-12-20
reSi5 +Auxin, HT115	1	10		14		9	2021-12-21
reSi5 +Auxin, HT115	1	11		14		10	2021-12-22
reSi5 +Auxin, HT115	1	12		14		11	2021-12-23
reSi5 +Auxin, HT115	1	13		16		12	2021-12-24
reSi5 +Auxin, HT115	1	14	16			13	2021-12-25
reSi5 +Auxin, HT115	1	15	16			14	2021-12-26
reSi5 +Auxin, HT115	1	16	18			15	2021-12-27
reSi5 +Auxin, HT115	1	17	18			16	2021-12-28
reSi5 +Auxin, HT115	1	18	20			17	2021-12-29
reSi5 +Auxin, HT115	1	19	20			18	2021-12-30
reSi5 +Auxin, HT115	1	20	20			19	2021-12-31
reSi5 +Auxin, HT115	1	21	20			20	2022-01-01
reSi5 +Auxin, HT115	1	22	22			21	2022-01-02
reSi5 +Auxin, HT115	1	23	22			22	2022-01-03
reSi5 +Auxin, HT115	1	24	22			23	2022-01-04
reSi5 +Auxin, HT115	1	25	22			24	2022-01-05
reSi5 +Auxin, HT115	1	26	24			25	2022-01-06
reSi5 +Auxin, HT115	1	27	24			26	2022-01-07
reSi5 +Auxin, HT115	1	28	26			27	2022-01-08
reSi5 +Auxin, HT115	1	29	26			28	2022-01-09
reSi5 +Auxin, HT115	1	30	32			29	2022-01-10
reSi5 +Auxin, HT115	2	1		9		30	2022-01-11
reSi5 +Auxin, HT115	2	2		9		31	2022-01-12
reSi5 +Auxin, HT115	2	3		9		32	2022-01-13
reSi5 +Auxin, HT115	2	4		11		33	2022-01-14
reSi5 +Auxin, HT115	2	5		11		34	2022-01-15
reSi5 +Auxin, HT115	2	6		11		35	2022-01-16
reSi5 +Auxin, HT115	2	7		14		36	2022-01-17
reSi5 +Auxin, HT115	2	8		14		37	2022-01-18
reSi5 +Auxin, HT115	2	9	18			38	2022-01-19
reSi5 +Auxin, HT115	2	10	18			39	2022-01-20
reSi5 +Auxin, HT115	2	11	20			40	2022-01-21
reSi5 +Auxin, HT115	2	12	20
reSi5 +Auxin, HT115	2	13	22
reSi5 +Auxin, HT115	2	14	22
reSi5 +Auxin, HT115	2	15	22
reSi5 +Auxin, HT115	2	16	22
reSi5 +Auxin, HT115	2	17	22
reSi5 +Auxin, HT115	2	18	22
reSi5 +Auxin, HT115	2	19	22
reSi5 +Auxin, HT115	2	20	22
reSi5 +Auxin, HT115	2	21	24
reSi5 +Auxin, HT115	2	22	24
reSi5 +Auxin, HT115	2	23	24
reSi5 +Auxin, HT115	2	24	24
reSi5 +Auxin, HT115	2	25	24
reSi5 +Auxin, HT115	2	26	24
reSi5 +Auxin, HT115	2	27	26
reSi5 +Auxin, HT115	2	28	28
reSi5 +Auxin, HT115	2	29	28
reSi5 +Auxin, HT115	2	30	30
reSi5 +Auxin, HT115	3	1		9
reSi5 +Auxin, HT115	3	2		9
reSi5 +Auxin, HT115	3	3		9
reSi5 +Auxin, HT115	3	4		9
reSi5 +Auxin, HT115	3	5		11
reSi5 +Auxin, HT115	3	6		11
reSi5 +Auxin, HT115	3	7		11
reSi5 +Auxin, HT115	3	8		11
reSi5 +Auxin, HT115	3	9		14
reSi5 +Auxin, HT115	3	10		14
reSi5 +Auxin, HT115	3	11		14
reSi5 +Auxin, HT115	3	12		16
reSi5 +Auxin, HT115	3	13	18
reSi5 +Auxin, HT115	3	14	18
reSi5 +Auxin, HT115	3	15	20
reSi5 +Auxin, HT115	3	16	20
reSi5 +Auxin, HT115	3	17	20
reSi5 +Auxin, HT115	3	18		20
reSi5 +Auxin, HT115	3	19	22
reSi5 +Auxin, HT115	3	20	22
reSi5 +Auxin, HT115	3	21	22
reSi5 +Auxin, HT115	3	22	22
reSi5 +Auxin, HT115	3	23	22
reSi5 +Auxin, HT115	3	24	22
reSi5 +Auxin, HT115	3	25	22
reSi5 +Auxin, HT115	3	26	24
reSi5 +Auxin, HT115	3	27	24
reSi5 +Auxin, HT115	3	28	24
reSi5 +Auxin, HT115	3	29	26
reSi5 +Auxin, HT115	3	30	26
reSi5 +Auxin, HT115	4	1		9
reSi5 +Auxin, HT115	4	2		9
reSi5 +Auxin, HT115	4	3		9
reSi5 +Auxin, HT115	4	4		9
reSi5 +Auxin, HT115	4	5		9
reSi5 +Auxin, HT115	4	6		11
reSi5 +Auxin, HT115	4	7		11
reSi5 +Auxin, HT115	4	8		11
reSi5 +Auxin, HT115	4	9		11
reSi5 +Auxin, HT115	4	10		14
reSi5 +Auxin, HT115	4	11		16
reSi5 +Auxin, HT115	4	12		16
reSi5 +Auxin, HT115	4	13	16
reSi5 +Auxin, HT115	4	14	20
reSi5 +Auxin, HT115	4	15	20
reSi5 +Auxin, HT115	4	16	20
reSi5 +Auxin, HT115	4	17	22
reSi5 +Auxin, HT115	4	18	22
reSi5 +Auxin, HT115	4	19	22
reSi5 +Auxin, HT115	4	20	22
reSi5 +Auxin, HT115	4	21	22
reSi5 +Auxin, HT115	4	22	22
reSi5 +Auxin, HT115	4	23	22
reSi5 +Auxin, HT115	4	24	22
reSi5 +Auxin, HT115	4	25		22
reSi5 +Auxin, HT115	4	26	24
reSi5 +Auxin, HT115	4	27	24
reSi5 +Auxin, HT115	4	28		24
reSi5 +Auxin, HT115	4	29	26
reSi5 +Auxin, HT115	4	30	26
reSi5 +Auxin, HT115	5	1		9
reSi5 +Auxin, HT115	5	2		11
reSi5 +Auxin, HT115	5	3		14
reSi5 +Auxin, HT115	5	4		14
reSi5 +Auxin, HT115	5	5		14
reSi5 +Auxin, HT115	5	6		14
reSi5 +Auxin, HT115	5	7		16
reSi5 +Auxin, HT115	5	8	16
reSi5 +Auxin, HT115	5	9	16
reSi5 +Auxin, HT115	5	10	18
reSi5 +Auxin, HT115	5	11	18
reSi5 +Auxin, HT115	5	12	18
reSi5 +Auxin, HT115	5	13	18
reSi5 +Auxin, HT115	5	14	18
reSi5 +Auxin, HT115	5	15	20
reSi5 +Auxin, HT115	5	16	20
reSi5 +Auxin, HT115	5	17	22
reSi5 +Auxin, HT115	5	18	22
reSi5 +Auxin, HT115	5	19	22
reSi5 +Auxin, HT115	5	20	22
reSi5 +Auxin, HT115	5	21	22
reSi5 +Auxin, HT115	5	22	22
reSi5 +Auxin, HT115	5	23	22
reSi5 +Auxin, HT115	5	24	24
reSi5 +Auxin, HT115	5	25	24
reSi5 +Auxin, HT115	5	26	24
reSi5 +Auxin, HT115	5	27	24
reSi5 +Auxin, HT115	5	28	26
reSi5 +Auxin, HT115	5	29	26
reSi5 +Auxin, HT115	5	30	28
reSi5; AID::flr-4 +Auxin, HT115	1	1		9		0	2021-12-12
reSi5; AID::flr-4 +Auxin, HT115	1	2		9		1	2021-12-13
reSi5; AID::flr-4 +Auxin, HT115	1	3		9		2	2021-12-14
reSi5; AID::flr-4 +Auxin, HT115	1	4		11		3	2021-12-15
reSi5; AID::flr-4 +Auxin, HT115	1	5	22			4	2021-12-16	Finished plate 1, picked 15 animals to plate 2
reSi5; AID::flr-4 +Auxin, HT115	1	6	22			5	2021-12-17	Finished plate 2, finished plate 3, finished plate 4, finished plate 5
reSi5; AID::flr-4 +Auxin, HT115	1	7	22			6	2021-12-18
reSi5; AID::flr-4 +Auxin, HT115	1	8	22			7	2021-12-19
reSi5; AID::flr-4 +Auxin, HT115	1	9	24			8	2021-12-20
reSi5; AID::flr-4 +Auxin, HT115	1	10	24			9	2021-12-21
reSi5; AID::flr-4 +Auxin, HT115	1	11	24			10	2021-12-22
reSi5; AID::flr-4 +Auxin, HT115	1	12	24			11	2021-12-23
reSi5; AID::flr-4 +Auxin, HT115	1	13	24			12	2021-12-24
reSi5; AID::flr-4 +Auxin, HT115	1	14	24			13	2021-12-25
reSi5; AID::flr-4 +Auxin, HT115	1	15	26			14	2021-12-26
reSi5; AID::flr-4 +Auxin, HT115	1	16	26			15	2021-12-27
reSi5; AID::flr-4 +Auxin, HT115	1	17	26			16	2021-12-28
reSi5; AID::flr-4 +Auxin, HT115	1	18	26			17	2021-12-29
reSi5; AID::flr-4 +Auxin, HT115	1	19	26			18	2021-12-30
reSi5; AID::flr-4 +Auxin, HT115	1	20	26			19	2021-12-31
reSi5; AID::flr-4 +Auxin, HT115	1	21	26			20	2022-01-01
reSi5; AID::flr-4 +Auxin, HT115	1	22	26			21	2022-01-02
reSi5; AID::flr-4 +Auxin, HT115	1	23	28			22	2022-01-03
reSi5; AID::flr-4 +Auxin, HT115	1	24	28			23	2022-01-04
reSi5; AID::flr-4 +Auxin, HT115	1	25	28			24	2022-01-05
reSi5; AID::flr-4 +Auxin, HT115	1	26	28			25	2022-01-06
reSi5; AID::flr-4 +Auxin, HT115	1	27	30			26	2022-01-07
reSi5; AID::flr-4 +Auxin, HT115	1	28	30			27	2022-01-08
reSi5; AID::flr-4 +Auxin, HT115	1	29	32			28	2022-01-09
reSi5; AID::flr-4 +Auxin, HT115	1	30	32			29	2022-01-10
reSi5; AID::flr-4 +Auxin, HT115	2	1	20			30	2022-01-11
reSi5; AID::flr-4 +Auxin, HT115	2	2	20			31	2022-01-12
reSi5; AID::flr-4 +Auxin, HT115	2	3	22			32	2022-01-13
reSi5; AID::flr-4 +Auxin, HT115	2	4	22			33	2022-01-14
reSi5; AID::flr-4 +Auxin, HT115	2	5	22			34	2022-01-15
reSi5; AID::flr-4 +Auxin, HT115	2	6	22			35	2022-01-16
reSi5; AID::flr-4 +Auxin, HT115	2	7	22			36	2022-01-17
reSi5; AID::flr-4 +Auxin, HT115	2	8	22			37	2022-01-18
reSi5; AID::flr-4 +Auxin, HT115	2	9	22			38	2022-01-19
reSi5; AID::flr-4 +Auxin, HT115	2	10	22			39	2022-01-20
reSi5; AID::flr-4 +Auxin, HT115	2	11		22		40	2022-01-21
reSi5; AID::flr-4 +Auxin, HT115	2	12	24
reSi5; AID::flr-4 +Auxin, HT115	2	13	24
reSi5; AID::flr-4 +Auxin, HT115	2	14	24
reSi5; AID::flr-4 +Auxin, HT115	2	15	24
reSi5; AID::flr-4 +Auxin, HT115	2	16	24
reSi5; AID::flr-4 +Auxin, HT115	2	17	26
reSi5; AID::flr-4 +Auxin, HT115	2	18	26
reSi5; AID::flr-4 +Auxin, HT115	2	19	26
reSi5; AID::flr-4 +Auxin, HT115	2	20	26
reSi5; AID::flr-4 +Auxin, HT115	2	21	28
reSi5; AID::flr-4 +Auxin, HT115	2	22	28
reSi5; AID::flr-4 +Auxin, HT115	2	23	28
reSi5; AID::flr-4 +Auxin, HT115	2	24	28
reSi5; AID::flr-4 +Auxin, HT115	2	25	30
reSi5; AID::flr-4 +Auxin, HT115	2	26	30
reSi5; AID::flr-4 +Auxin, HT115	2	27	30
reSi5; AID::flr-4 +Auxin, HT115	2	28	32
reSi5; AID::flr-4 +Auxin, HT115	2	29	32
reSi5; AID::flr-4 +Auxin, HT115	2	30	43
reSi5; AID::flr-4 +Auxin, HT115	3	1		9
reSi5; AID::flr-4 +Auxin, HT115	3	2		9
reSi5; AID::flr-4 +Auxin, HT115	3	3		9
reSi5; AID::flr-4 +Auxin, HT115	3	4		14
reSi5; AID::flr-4 +Auxin, HT115	3	5		16
reSi5; AID::flr-4 +Auxin, HT115	3	6		16
reSi5; AID::flr-4 +Auxin, HT115	3	7		18
reSi5; AID::flr-4 +Auxin, HT115	3	8	20
reSi5; AID::flr-4 +Auxin, HT115	3	9	22
reSi5; AID::flr-4 +Auxin, HT115	3	10	22
reSi5; AID::flr-4 +Auxin, HT115	3	11	22
reSi5; AID::flr-4 +Auxin, HT115	3	12	24
reSi5; AID::flr-4 +Auxin, HT115	3	13	24
reSi5; AID::flr-4 +Auxin, HT115	3	14	24
reSi5; AID::flr-4 +Auxin, HT115	3	15	24
reSi5; AID::flr-4 +Auxin, HT115	3	16	26
reSi5; AID::flr-4 +Auxin, HT115	3	17	26
reSi5; AID::flr-4 +Auxin, HT115	3	18	26
reSi5; AID::flr-4 +Auxin, HT115	3	19	28
reSi5; AID::flr-4 +Auxin, HT115	3	20	28
reSi5; AID::flr-4 +Auxin, HT115	3	21	28
reSi5; AID::flr-4 +Auxin, HT115	3	22	28
reSi5; AID::flr-4 +Auxin, HT115	3	23	28
reSi5; AID::flr-4 +Auxin, HT115	3	24	28
reSi5; AID::flr-4 +Auxin, HT115	3	25	28
reSi5; AID::flr-4 +Auxin, HT115	3	26	28
reSi5; AID::flr-4 +Auxin, HT115	3	27	30
reSi5; AID::flr-4 +Auxin, HT115	3	28	30
reSi5; AID::flr-4 +Auxin, HT115	3	29	34
reSi5; AID::flr-4 +Auxin, HT115	3	30	43
reSi5; AID::flr-4 +Auxin, HT115	4	1		9
reSi5; AID::flr-4 +Auxin, HT115	4	2		14
reSi5; AID::flr-4 +Auxin, HT115	4	3		14
reSi5; AID::flr-4 +Auxin, HT115	4	4		20
reSi5; AID::flr-4 +Auxin, HT115	4	5		20
reSi5; AID::flr-4 +Auxin, HT115	4	6	22
reSi5; AID::flr-4 +Auxin, HT115	4	7	22
reSi5; AID::flr-4 +Auxin, HT115	4	8		22
reSi5; AID::flr-4 +Auxin, HT115	4	9	24
reSi5; AID::flr-4 +Auxin, HT115	4	10	24
reSi5; AID::flr-4 +Auxin, HT115	4	11	24
reSi5; AID::flr-4 +Auxin, HT115	4	12	24
reSi5; AID::flr-4 +Auxin, HT115	4	13	24
reSi5; AID::flr-4 +Auxin, HT115	4	14	24
reSi5; AID::flr-4 +Auxin, HT115	4	15	26
reSi5; AID::flr-4 +Auxin, HT115	4	16	26
reSi5; AID::flr-4 +Auxin, HT115	4	17	26
reSi5; AID::flr-4 +Auxin, HT115	4	18	26
reSi5; AID::flr-4 +Auxin, HT115	4	19	26
reSi5; AID::flr-4 +Auxin, HT115	4	20	26
reSi5; AID::flr-4 +Auxin, HT115	4	21	26
reSi5; AID::flr-4 +Auxin, HT115	4	22	26
reSi5; AID::flr-4 +Auxin, HT115	4	23	26
reSi5; AID::flr-4 +Auxin, HT115	4	24	26
reSi5; AID::flr-4 +Auxin, HT115	4	25	26
reSi5; AID::flr-4 +Auxin, HT115	4	26	28
reSi5; AID::flr-4 +Auxin, HT115	4	27	28
reSi5; AID::flr-4 +Auxin, HT115	4	28	28
reSi5; AID::flr-4 +Auxin, HT115	4	29	30
reSi5; AID::flr-4 +Auxin, HT115	4	30	30
reSi5; AID::flr-4 +Auxin, HT115	5	1		9
reSi5; AID::flr-4 +Auxin, HT115	5	2		9
reSi5; AID::flr-4 +Auxin, HT115	5	3		16
reSi5; AID::flr-4 +Auxin, HT115	5	4	18
reSi5; AID::flr-4 +Auxin, HT115	5	5	20
reSi5; AID::flr-4 +Auxin, HT115	5	6		20
reSi5; AID::flr-4 +Auxin, HT115	5	7	22
reSi5; AID::flr-4 +Auxin, HT115	5	8	22
reSi5; AID::flr-4 +Auxin, HT115	5	9	22
reSi5; AID::flr-4 +Auxin, HT115	5	10	22
reSi5; AID::flr-4 +Auxin, HT115	5	11	24
reSi5; AID::flr-4 +Auxin, HT115	5	12	24
reSi5; AID::flr-4 +Auxin, HT115	5	13	24
reSi5; AID::flr-4 +Auxin, HT115	5	14	24
reSi5; AID::flr-4 +Auxin, HT115	5	15	26
reSi5; AID::flr-4 +Auxin, HT115	5	16	26
reSi5; AID::flr-4 +Auxin, HT115	5	17	26
reSi5; AID::flr-4 +Auxin, HT115	5	18	26
reSi5; AID::flr-4 +Auxin, HT115	5	19	26
reSi5; AID::flr-4 +Auxin, HT115	5	20	26
reSi5; AID::flr-4 +Auxin, HT115	5	21	26
reSi5; AID::flr-4 +Auxin, HT115	5	22	28
reSi5; AID::flr-4 +Auxin, HT115	5	23	28
reSi5; AID::flr-4 +Auxin, HT115	5	24	28
reSi5; AID::flr-4 +Auxin, HT115	5	25		28
reSi5; AID::flr-4 +Auxin, HT115	5	26		28
reSi5; AID::flr-4 +Auxin, HT115	5	27	30
reSi5; AID::flr-4 +Auxin, HT115	5	28	30
reSi5; AID::flr-4 +Auxin, HT115	5	29	30
reSi5; AID::flr-4 +Auxin, HT115	5	30	36
