# Supplementary material for: Opposing action of the FLR-2 glycoprotein hormone and DRL-1/FLR-4 MAP kinases balance p38-mediated growth and lipid homeostasis in C. elegans
Source: PLoS Biol. 2023 Sep 29;21(9):e3002320. doi: 10.1371/journal.pbio.3002320 (PMC10566725; doi:10.1371/journal.pbio.3002320)
Supplement: S14 Data — (XLSX) [file pbio.3002320.s029.xlsx]

## Sheet: Fig S6C
flr-2 neuronal rescue growth assay			shown as percentgaes --> click on column to see animal totals
Replicate 1
Strain/Time (days)	1	2	3	4	5	6	7
N2	0	0	100	100	100	100	100
flr-2 (rhd117)	0	0	100	100	100	100	100
drl-1 (rhd109)	0	0	0.925926	27.7778	40.7407	44.4444	47.2222
flr-2(rhd117);drl-1(rhd109)	0	0	98.3333	100	100	100	100
rhdsi46;flr-2(rhd117);drl-1(rhd109)	0	0	19.2982	54.386	67.5439	71.0526	100
Replicate 2
Strain/Time (days)	1	2	3	4	5	6	7
N2	0	0	100	100	100	100	100
flr-2 (rhd117)	0	0	100	100	100	100	100
drl-1 (rhd109)	0	0	0	19	31.5	35.5	38
flr-2(rhd117);drl-1(rhd109)	0	0	95.1923	100	100	100	100
rhdsi46;flr-2(rhd117);drl-1(rhd109)	0	0	0	43.5897	93.1624	100	100
Replicate 3
Strain/Time (days)	1	2	3	4	5	6	7
N2	0	0	100	100	100	100	100
flr-2 (rhd117)	0	0	100	100	100	100	100
drl-1 (rhd109)	0	0	0	6.84211	23.6842	35.7895	41.0526
flr-2(rhd117);drl-1(rhd109)	0	0	99.1597	100	100	100	100
rhdsi46;flr-2(rhd117);drl-1(rhd109)	0	0	0.943396	63.2075	87.7358	100	100
Summary Data, Mean:
Strain/Time (days)	1	2	3	4	5	6	7
N2	0	0	100	100	100	100	100
flr-2 (rhd117)	0	0	100	100	100	100	100
drl-1 (rhd109)	0	0	0.308642	17.8733	31.975	38.578	42.0916
flr-2(rhd117);drl-1(rhd109)	0	0	97.5618	100	100	100	100
rhdsi46;flr-2(rhd117);drl-1(rhd109)	0	0	6.74721	53.7278	82.814	90.3509	100
Summary Data, Standard Error of the Mean:
Strain/Time (days)	1	2	3	4	5	6	7
N2	0	0	0	0	0	0	0
flr-2 (rhd117)	0	0	0	0	0	0	0
drl-1 (rhd109)	0	0	0.308642	6.06981	4.92952	2.93443	2.71244
flr-2(rhd117);drl-1(rhd109)	0	0	1.20851	0	0	0	0
rhdsi46;flr-2(rhd117);drl-1(rhd109)	0	0	6.28142	5.67273	7.79413	9.64912	0

## Sheet: Fig S6D
Body Size Measurements
Strain	Animal	Body size area (Fiji)	in mm^2		Strain	Animal	Body size area (Fiji)	in mm^2		Strain	Animal	Body size area (Fiji)	in mm^2		Strain	Animal	Body size area (Fiji)	in mm^2		Strain	Animal	Body size area (Fiji)	in mm^2
N2	1	92097.8	0.0920978		drl-1 (rhd109)	1	36291.1	0.0362911		drl-1;flr-2	1	66027	0.066027		flr-2	1	59065.2	0.0590652		rhdsi46;flr-2;drl-1	1	51132.2	0.0511322
	2	79285.2	0.0792852			2	46455.9	0.0464559			2	67687.1	0.0676871			2	60592.6	0.0605926			2	53589.8	0.0535898
	3	96401.1	0.0964011			3	47675.3	0.0476753			3	57219.1	0.0572191			3	69728.5	0.0697285			3	55673.9	0.0556739
	4	86172.4	0.0861724			4	49917.7	0.0499177			4	45995	0.045995			4	59632.3	0.0596323			4	52101	0.052101
	5	85269.5	0.0852695			5	49958.8	0.0499588			5	59888.5	0.0598885			5	62420.2	0.0624202			5	56574.3	0.0565743
	6	79692.4	0.0796924			6	41339	0.041339			6	49949.3	0.0499493			6	65931.6	0.0659316			6	46485.5	0.0464855
	7	85335.8	0.0853358			7	33759.7	0.0337597			7	64084.8	0.0640848			7	59223.4	0.0592234			7	49131.2	0.0491312
	8	70864.6	0.0708646			8	41805.6	0.0418056			8	52063.6	0.0520636			8	51438.1	0.0514381			8	68644	0.068644
	9	93897.5	0.0938975			9	37219.3	0.0372193			9	65011.3	0.0650113			9	49659	0.049659			9	66328.1	0.066328
	10	87217.1	0.0872171			10	45152.4	0.0451524			10	65028.9	0.0650289			10	66503	0.066503			10	54672.4	0.0546724
	11	92985.6	0.0929856			11	39884.9	0.0398849			11	61102.3	0.0611023			11	66859.5	0.0668595			11	45719.1	0.0457191
	12	75001.3	0.0750013			12	38731.3	0.0387313			12	62225.3	0.0622253			12	55084.3	0.0550843			12	62736.9	0.0627369
	13	75844	0.075844			13	36840.6	0.0368406			13	53556.9	0.0535569			13	49135.6	0.0491356			13	42138.2	0.0421382
	14	85612.5	0.0856125			14	41189.1	0.0411891			14	70125.2	0.0701252			14	59351.6	0.0593516			14	66871.8	0.0668718
	15	89229.5	0.0892295			15	46576.7	0.0465767			15	58826.1	0.0588261			15	57955.9	0.0579559			15	52732.6	0.0527326
	16	83296.5	0.0832965			16	60110.5	0.0601105			16	56778.5	0.0567785			16	64125.5	0.0641255			16	57732.4	0.0577324
	17	94007.6	0.0940076			17	40239.6	0.0402396			17	79353.8	0.0793538			17	48770.2	0.0487702			17	50374.4	0.0503744
	18	70312.7	0.0703127			18	29328.9	0.0293289			18	61336	0.061336			18	64442.5	0.0644425			18	56291.8	0.0562918
	19	66747	0.066747			19	38537.2	0.0385372			19	63183.3	0.0631833			19	50181.8	0.0501818			19	48681.6	0.0486816
	20	85731.6	0.0857316			20	51276.3	0.0512763			20	66266.4	0.0662664			20	43088.2	0.0430882			20	50528.8	0.0505288
	21	85266.7	0.0852667			21	40421.5	0.0404215			21	63309.8	0.0633098			21	58635.2	0.0586352			21	41774.4	0.0417744
	22	77872	0.077872			22	34892.7	0.0348927			22	60733.9	0.0607339			22	51027.1	0.0510271			22	58579.8	0.0585798
	23	88024.1	0.0880241			23	39975.5	0.0399755			23	59786	0.059786			23	71976.7	0.0719767			23	56579.3	0.0565793
	24	94284	0.094284			24	45913.8	0.0459138			24	58112.7	0.0581127			24	54780	0.05478			24	46774.3	0.0467743
	25	84952.1	0.0849521			25	35414.4	0.0354144			25	58263.5	0.0582635			25	57960	0.05796			25	53544.2	0.0535442
	26	91693.3	0.0916933			26	43066	0.043066			26	57268.8	0.0572688			26	70996.6	0.0709966			26	40927.5	0.0409275
	27	82698.6	0.0826986			27	38655.1	0.0386551			27	67883	0.067883			27	60809.7	0.0608097			27	42973.6	0.0429736
	28	86762.4	0.0867624			28	43885.3	0.0438853				25% Percentile	0.0572688			28	46627.2	0.0466272			28	51891.8	0.0518918
	29	78763.6	0.0787636			29	38738	0.038738				Median	0.0611023			29	54729.1	0.0547291				25% Percentile	0.0472512
	30	83698.2	0.0836982			30	40871.2	0.0408712				75% Percentile	0.0650289				25% Percentile	0.0512326				Median	0.0524168
		25% Percentile	0.0791548			31	40871.2	0.0408712									Median	0.0590652				75% Percentile	0.056578
		Median	0.0853027				25% Percentile	0.0385372									75% Percentile	0.064284
		75% Percentile	0.0898455				Median	0.0408712
							75% Percentile	0.0459138
