# Supplementary material for: Opposing action of the FLR-2 glycoprotein hormone and DRL-1/FLR-4 MAP kinases balance p38-mediated growth and lipid homeostasis in C. elegans
Source: PLoS Biol. 2023 Sep 29;21(9):e3002320. doi: 10.1371/journal.pbio.3002320 (PMC10566725; doi:10.1371/journal.pbio.3002320)
Supplement: S15 Data — (XLSX) [file pbio.3002320.s030.xlsx]

## Sheet: Fig S7C
N2	fiji	mm^2		rhdsi46	fiji	mm^2		drl-1(rhd109)	fiji	mm^2		rhdsi46; drl-1(rhd109)	fiji	mm^2
1	86539	0.086539		1	94470	0.09447		1	35493	0.035493		1	39419	0.039419
2	88567	0.088567		2	86441	0.086441		2	33071	0.033071		2	43809	0.043809
3	81383	0.081383		3	87455	0.087455		3	39718	0.039718		3	36174	0.036174
4	75975	0.075975		4	90945	0.090945		4	27544	0.027544		4	31563	0.031563
5	83193	0.083193		5	81648	0.081648		5	30138	0.030138		5	40827	0.040827
6	83308	0.083308		6	80160	0.08016		6	39118	0.039118		6	38248	0.038248
7	83704	0.083704		7	80345	0.080345		7	36171	0.036171		7	41168	0.041168
8	85131	0.085131		8	86272	0.086272		8	31200	0.0312		8	33256	0.033256
9	98021	0.098021		9	82374	0.082374		9	35694	0.035694		9	46131	0.046131
10	92308	0.092308		10	64854	0.064854		10	32541	0.032541		10	42211	0.042211
11	89481	0.089481		11	84061	0.084061		11	36881	0.036881		11	38799	0.038799
12	93639	0.093639		12	80383	0.080383		12	30483	0.030483		12	41899	0.041899
13	90212	0.090212		13	88217	0.088217		13	34434	0.034434		13	50558	0.050558
14	85953	0.085953		14	96187	0.096187		14	31942	0.031942		14	38937	0.038937
15	87420	0.08742		15	90323	0.090323		15	32884	0.032884		15	34187	0.034187
16	80489	0.080489		16	78794	0.078794		16	41934	0.041934		16	39755	0.039755
17	93199	0.093199		17	80814	0.080814		17	35421	0.035421		17	44878	0.044878
18	81710	0.08171		18	105968	0.105968		18	36074	0.036074		18	33127	0.033127
19	84280	0.08428		19	97653	0.097653		19	33351	0.033351		19	42409	0.042409
20	81543	0.081543		20	83702	0.083702		20	34171	0.034171		20	35349	0.035349
21	85095	0.085095		21	97006	0.097006		21	35349	0.035349		21	37770	0.03777
22	84199	0.084199		22	81401	0.081401		22	34534	0.034534		22	37571	0.037571
23	84401	0.084401		23	85566	0.085566		23	33022	0.033022		23	29538	0.029538
24	84444	0.084444		24	105051	0.105051		24	33790	0.03379		24	38649	0.038649
25	90941	0.090941		25	86089	0.086089		25	29590	0.02959		25	40614	0.040614
26	87707	0.087707		26	72549	0.072549		26	38655	0.038655		26	49138	0.049138
27	88708	0.088708		27	84320	0.08432		27	29868	0.029868		27	45607	0.045607
28	88347	0.088347		28	87844	0.087844		28	34003	0.034003		28	40351	0.040351
29	88208	0.088208		29	80490	0.08049		29	30952	0.030952		29	39607	0.039607
30	85796	0.085796		30	82951	0.082951		30	33868	0.033868		30	39336	0.039336
	25% Percentile	0.08361			25% Percentile	0.08073			25% Percentile	0.03176			25% Percentile	0.03722
	Median	0.08587			Median	0.08494			Median	0.03394			Median	0.03951
	75% Percentile	0.0889			75% Percentile	0.09048			75% Percentile	0.03579			75% Percentile	0.04226
