# Supplementary material for: Opposing action of the FLR-2 glycoprotein hormone and DRL-1/FLR-4 MAP kinases balance p38-mediated growth and lipid homeostasis in C. elegans
Source: PLoS Biol. 2023 Sep 29;21(9):e3002320. doi: 10.1371/journal.pbio.3002320 (PMC10566725; doi:10.1371/journal.pbio.3002320)
Supplement: S16 Data — (XLSX) [file pbio.3002320.s031.xlsx]

## Sheet: Fig S8B
Body size in mm^2	N2	flr-2(ut5)	fshr-1(ok778)
	0.090865	0.0665302	0.0605604
	0.064801	0.0733032	0.0589729
	0.0697936	0.0696147	0.0689936
	0.067753	0.0891605	0.064674
	0.0776824	0.0973591	0.0631957
	0.08931	0.111459	0.0715817
	0.0672559	0.0831442	0.0680434
	0.0845544	0.0751284	0.0523371
	0.0643666	0.0615609	0.0721818
	0.0727162	0.0644053	0.0707236
	0.0794945	0.086327	0.0736392
	0.0732706	0.0784111	0.062714
	0.0823451	0.0782717	0.055272
	0.0775569	0.0801388	0.0543915
	0.102894	0.0645408	0.0561223
	0.0652455	0.0713687	0.0692368
	0.0762575	0.070863	0.0786581
	0.0850733	0.0601786	0.0733024
	0.10228	0.0667641	0.0570787
	0.0809333	0.0609646	0.0595243
	0.0843414	0.0872888	0.0680248
	0.0891667	0.0771713	0.086382
	0.0815017	0.0656885	0.0705951
	0.0898467	0.0719882	0.0600207
	0.0836879	0.0627318	0.0742998
	0.0655979	0.0775809	0.0497374
	0.0843871	0.0754699	0.0667734
	0.0817689	0.0558908	0.055114
	0.0700445	0.100897	0.0786744
	0.0681317	0.0610731	0.0638036
25% Percentile	0.06938	0.06451	0.0585
Median	0.08021	0.07265	0.06572
75% Percentile	0.08468	0.08089	0.07173
