# Supplementary material for: Opposing action of the FLR-2 glycoprotein hormone and DRL-1/FLR-4 MAP kinases balance p38-mediated growth and lipid homeostasis in C. elegans
Source: PLoS Biol. 2023 Sep 29;21(9):e3002320. doi: 10.1371/journal.pbio.3002320 (PMC10566725; doi:10.1371/journal.pbio.3002320)
Supplement: S17 Data — (XLSX) [file pbio.3002320.s032.xlsx]

## Sheet: Fig S10B
Body size in mm^2	drl-1; L4440 RNAi	drl-1; tir-1 RNAi	drl-1; nsy-1 RNAi	drl-1; sek-1 RNAi	drl-1; pmk-1 RNAi	drl-1; fshr-1 RNAi
	0.0436961	0.0517725	0.0450209	0.0433726	0.0432362	0.0480914
	0.0352794	0.0518093	0.0438414	0.0423985	0.042673	0.0646945
	0.0317015	0.0462622	0.0498108	0.043328	0.0479824	0.0570352
	0.0328744	0.0469813	0.0408925	0.0494152	0.0477912	0.0569868
	0.0476981	0.0529204	0.0523523	0.0448804	0.0386927	0.0477458
	0.0389523	0.0465009	0.0475543	0.042097	0.0385928	0.0526434
	0.0446634	0.05268	0.0478984	0.0448862	0.0390321	0.0564385
	0.0425915	0.0436302	0.0486089	0.0491496	0.0403799	0.0484156
	0.0336573	0.0458906	0.0487703	0.0471261	0.0400574	0.054442
	0.0481247	0.0440723	0.0553064	0.0513158	0.0386385	0.0670318
	0.0320113	0.0466389	0.0459988	0.0420284	0.0393308	0.0462433
	0.0335271	0.0398838	0.048949	0.0518598	0.0400551	0.0480094
	0.0372372	0.0387576	0.052192	0.0427603	0.0390025	0.0572575
	0.0326897	0.0507105	0.0429351	0.0406703	0.0354744	0.0505496
	0.0349736	0.0368386	0.0495843	0.0478202	0.0491882	0.0566719
	0.0376815	0.0430093	0.0409975	0.0401927	0.0454443	0.044648
	0.0369468	0.0480684	0.0531591	0.0481197	0.0306454	0.0479176
	0.0348083	0.0463336	0.0483768	0.048217	0.0430232	0.0473867
	0.0356101	0.0518847	0.0433181	0.0525432	0.0523644	0.0516516
	0.0343148	0.0386491	0.0424631	0.0542026	0.032799	0.0577497
	0.0337976	0.043935	0.0511677	0.0422169	0.0314944	0.0474369
	0.0355539	0.048708	0.0495865		0.0377842	0.0563141
	0.0346128	0.044125	0.0484906			0.0521842
	0.0275461	0.0482332	0.044318			0.0550776
	0.0352958	0.0427934	0.0381246			0.0433356
	0.0453701	0.0459913	0.0491125			0.0484199
	0.0347399	0.0426412	0.048213			0.052192
	0.0355546		0.0481711			0.0500369
	0.0361362		0.0471016			0.0454551
	0.0383493		0.0551253			0.0533042
	0.0331906		0.0379293			0.0538678
	0.0375395		0.0517142			0.0511707
	0.0351232		0.0523119			0.0620179
	0.0407497		0.0347755			0.0501424
	0.0429803		0.0516211			0.056956
	0.0375369					0.0581789
	0.0311739					0.0448698
	0.0347818
	0.0387894
	0.0386673
	0.0343332
	0.033051
25% Percentile	0.03376	0.04301	0.04384	0.04231	0.03839	0.04796
Median	0.03542	0.04626	0.04838	0.04489	0.03969	0.05218
75% Percentile	0.0387	0.04871	0.05117	0.04928	0.04379	0.05681

## Sheet: Fig S10C
body size in mm^2	reSi5; flr-4(rhd209) - auxin; l4440	reSi5; flr-4(rhd209) + auxin; l4440	reSi5; flr-4(rhd209) + auxin; pmk-1	reSi5; flr-4(rhd209) + auxin; fshr-1
	0.0861244	0.0339846	0.0539723	0.0518083
	0.0854787	0.0332395	0.0513539	0.067411
	0.0837598	0.0604465	0.0548659	0.0686228
	0.0879659	0.0462037	0.0382272	0.0447308
	0.077281	0.0300416	0.0392889	0.0566436
	0.0702333	0.0330213	0.0402646	0.0671602
	0.0774987	0.0449813	0.0508596	0.0496658
	0.0873949	0.0393966	0.0456625	0.0586635
	0.0845026	0.0321789	0.0587604	0.0804163
	0.0848167	0.0355372	0.0506909	0.0648509
	0.0821983	0.0394597	0.048841	0.0469962
	0.0804658	0.0530161	0.0454286	0.0743228
	0.0778356	0.0412677	0.0497515	0.0665391
	0.0798328	0.0562261	0.0526088	0.0658884
	0.0839823	0.0389834	0.0491654	0.0613167
	0.0761901	0.0413956	0.045856	0.0755258
	0.0770837	0.0346902	0.0567425	0.0730482
	0.0796339	0.058821	0.0496173	0.075168
	0.0874709	0.0528142	0.0449937	0.0634668
	0.0809376	0.0329943	0.0485193	0.0695785
	0.0798446	0.0361765	0.0509399	0.0670949
	0.0901624	0.0486	0.0522791	0.0667561
	0.0817225	0.0498545	0.0403975	0.0635589
	0.0826225	0.0348298	0.0442834
	0.0841981	0.0350505	0.044865
	0.0843091	0.031372	0.0427737
	0.0821961	0.0365641	0.045227
	0.0939288	0.0314134	0.0459527
	0.0877648	0.033264	0.0476744
	0.088305	0.0633866	0.0471274
	0.0856987	0.0354444	0.0475066
	0.0908136	0.0401561	0.0567544
	0.0894946	0.0346156	0.0552237
	0.0814571	0.036422	0.0571402
	0.0862447	0.0549951	0.0539877
	0.0874055	0.0359755	0.0485405
	0.100436	0.0340872	0.0551856
		0.0378548
		0.041682
25% Percentile	0.08016	0.03409	0.04533	0.05866
Median	0.0842	0.03656	0.04884	0.06654
75% Percentile	0.08744	0.0462	0.05329	0.06958
