# Supplementary material for: Opposing action of the FLR-2 glycoprotein hormone and DRL-1/FLR-4 MAP kinases balance p38-mediated growth and lipid homeostasis in C. elegans
Source: PLoS Biol. 2023 Sep 29;21(9):e3002320. doi: 10.1371/journal.pbio.3002320 (PMC10566725; doi:10.1371/journal.pbio.3002320)
Supplement: S18 Data — (XLSX) [file pbio.3002320.s033.xlsx]

## Sheet: Fig S11A
PKA mutants on p38 RNAi BSA
N2 on L4440	fiji	mm^2		N2 on pmk-1	fiji	mm^2		drl-1 on L4440	fiji	mm^2		drl-1 on pmk-1	fiji	mm^2		gsa-1 on L4440	fiji	mm^2		gsa-1 on pmk-1	fiji	mm^2		kin-2 on L4440	fiji	mm^2		kin-2 on pmk-1	fiji	mm^2
1	89225	0.089225		1	123134	0.123134		1	40481	0.040481		1	56647	0.056647		1	47281	0.047281		1	81077	0.081077		1	71912	0.071912		1	91925	0.091925
2	101672	0.101672		2	107371	0.107371		2	33063	0.033063		2	47361	0.047361		2	75320	0.07532		2	77420	0.07742		2	86528	0.086528		2	83543	0.083543
3	103005	0.103005		3	119419	0.119419		3	42922	0.042922		3	51091	0.051091		3	68498	0.068498		3	57049	0.057049		3	55884	0.055884		3	84912	0.084912
4	92679	0.092679		4	104044	0.104044		4	27298	0.027298		4	65117	0.065117		4	67227	0.067227		4	61396	0.061396		4	65268	0.065268		4	85505	0.085505
5	100196	0.100196		5	106218	0.106218		5	43584	0.043584		5	57278	0.057278		5	52783	0.052783		5	64261	0.064261		5	64263	0.064263		5	85751	0.085751
6	95944	0.095944		6	98007	0.098007		6	46978	0.046978		6	63873	0.063873		6	55330	0.05533		6	74339	0.074339		6	71450	0.07145		6	99122	0.099122
7	97664	0.097664		7	110751	0.110751		7	37100	0.0371		7	58419	0.058419		7	77595	0.077595		7	60141	0.060141		7	65751	0.065751		7	88309	0.088309
8	119349	0.119349		8	120603	0.120603		8	39484	0.039484		8	52454	0.052454		8	68445	0.068445		8	69938	0.069938		8	71100	0.0711		8	85521	0.085521
9	97646	0.097646		9	104955	0.104955		9	35853	0.035853		9	63606	0.063606		9	61443	0.061443		9	65997	0.065997		9	64038	0.064038		9	90938	0.090938
10	95498	0.095498		10	93985	0.093985		10	39303	0.039303		10	50231	0.050231		10	59127	0.059127		10	81467	0.081467		10	85161	0.085161		10	85723	0.085723
11	98970	0.09897		11	97176	0.097176		11	41115	0.041115		11	58928	0.058928		11	54111	0.054111		11	67076	0.067076		11	75712	0.075712		11	86163	0.086163
12	96295	0.096295		12	106713	0.106713		12	45798	0.045798		12	56545	0.056545		12	51758	0.051758		12	62868	0.062868		12	73979	0.073979		12	88290	0.08829
13	91791	0.091791		13	107647	0.107647		13	36114	0.036114		13	63227	0.063227		13	44476	0.044476		13	74714	0.074714		13	60312	0.060312		13	81202	0.081202
14	87746	0.087746		14	100823	0.100823		14	40396	0.040396		14	49571	0.049571		14	63702	0.063702		14	77219	0.077219		14	93343	0.093343		14	80313	0.080313
15	95112	0.095112		15	115531	0.115531		15	39960	0.03996		15	64815	0.064815		15	53031	0.053031		15	64038	0.064038		15	57850	0.05785		15	56558	0.056558
16	99634	0.099634		16	98616	0.098616		16	36134	0.036134		16	55280	0.05528		16	67682	0.067682		16	48777	0.048777		16	62656	0.062656		16	79964	0.079964
17	95156	0.095156		17	87128	0.087128		17	35604	0.035604		17	64283	0.064283		17	56912	0.056912		17	78979	0.078979		17	89167	0.089167		17	75823	0.075823
18	110346	0.110346		18	100690	0.10069		18	41670	0.04167		18	59464	0.059464		18	64959	0.064959		18	71503	0.071503		18	84390	0.08439		18	87687	0.087687
19	105736	0.105736		19	107034	0.107034		19	30430	0.03043		19	49799	0.049799		19	58602	0.058602		19	62405	0.062405		19	54713	0.054713		19	89499	0.089499
20	96824	0.096824		20	106447	0.106447		20	38502	0.038502		20	55394	0.055394		20	47895	0.047895		20	60524	0.060524		20	57808	0.057808		20	92536	0.092536
21	102275	0.102275		21	103741	0.103741		21	38412	0.038412		21	66190	0.06619		21	64575	0.064575		21	70097	0.070097		21	102456	0.102456		21	87410	0.08741
22	105612	0.105612		22	119741	0.119741		22	35395	0.035395		22	50438	0.050438		22	31891	0.031891		22	53540	0.05354		22	82945	0.082945		22	73351	0.073351
23	85355	0.085355		23	124894	0.124894		23	37044	0.037044		23	55958	0.055958		23	50708	0.050708		23	52934	0.052934		23	70852	0.070852		23	73206	0.073206
24	76290	0.07629		24	109270	0.10927		24	44113	0.044113		24	48377	0.048377		24	63926	0.063926		24	60419	0.060419		24	97069	0.097069		24	77751	0.077751
25	77168	0.077168		25	119982	0.119982		25	43200	0.0432		25	59489	0.059489		25	65060	0.06506		25	53906	0.053906		25	71110	0.07111		25	93908	0.093908
26	118091	0.118091		26	114056	0.114056		26	37967	0.037967		26	57875	0.057875		26	55022	0.055022		26	56599	0.056599		26	81469	0.081469		26	87174	0.087174
27	91236	0.091236		27	105943	0.105943		27	41369	0.041369		27	48919	0.048919		27	73456	0.073456		27	71197	0.071197		27	75429	0.075429		27	90021	0.090021
28	104036	0.104036		28	115467	0.115467		28	31429	0.031429		28	50384	0.050384		28	48970	0.04897		28	57805	0.057805		28	67316	0.067316		28	93125	0.093125
29	103518	0.103518		29	119719	0.119719		29	29328	0.029328		29	56680	0.05668		29	64921	0.064921		29	68106	0.068106		29	62208	0.062208		29	78820	0.07882
30	109673	0.109673		30	120831	0.120831		30	31745	0.031745		30	49420	0.04942		30	64638	0.064638		30	66528	0.066528		30	58759	0.058759		30	89693	0.089693
	25% Percentile	0.09246			25% Percentile	0.103			25% Percentile	0.03555			25% Percentile	0.05035			25% Percentile	0.05253			25% Percentile	0.05956			25% Percentile	0.06254			25% Percentile	0.08023
	Median	0.09766			Median	0.1072			Median	0.03846			Median	0.0566			Median	0.06029			Median	0.06513			Median	0.07111			Median	0.08596
	75% Percentile	0.1036			75% Percentile	0.1195			75% Percentile	0.04144			75% Percentile	0.06042			75% Percentile	0.0656			75% Percentile	0.07221			75% Percentile	0.08331			75% Percentile	0.08978

## Sheet: Fig S11B
tir-1::wrmScarlet
image	# puncta	ROI size um^2	average puncta area um^2	binary area	#puncta/ROI area	binary area/ROI area
1	198	2408	0.14	27	0.0822259	0.0112126
2	103	2819	0.14	14	0.0365378	0.0049663
3	201	2372	0.1	19	0.0847386	0.00801012
4	136	1900	0.31	43	0.0715789	0.0226316
5	126	1930	0.29	36	0.065285	0.0186528
6	219	1639	0.13	29	0.133618	0.0176937
7	203	1792	0.43	87	0.113281	0.0485491
8	108	1118	0.1	10	0.0966011	0.00894454
9	261	1768	0.35	90	0.147624	0.050905
10	152	1116	0.27	41	0.136201	0.0367384
tir-1::wrmScarlet; flr-2 (rhd117)
image	# puncta	ROI size um^2	average puncta area um^2	binary area	#puncta/ROI area	binary area/ROI area
1	38	1054	0.27	10	0.0360531	0.00948767
2	29	1188	0.26	8	0.0244108	0.00673401
3	47	1497	0.11	5	0.0313961	0.00334001
4	65	1043	0.3	20	0.0623202	0.0191755
5	161	1184	0.18	28	0.13598	0.0236486
6	125	1159	0.25	31	0.107852	0.0267472
7	157	1194	0.21	32	0.131491	0.0268007
8	72	1213	0.13	9	0.059357	0.00741962
9	55	1497	0.14	8	0.0367401	0.00534402
10	26	1642	0.19	5	0.0158343	0.00304507
tir-1::wrmScarlet; kin-2 (ce179)
image	# puncta	ROI size um^2	average puncta area um^2	binary area	#puncta/ROI area	binary area/ROI area
1	72	1848	0.05	4	0.038961	0.0021645
2	303	2684	0.08	24	0.112891	0.00894188
3	89	1429	0.13	12	0.0622813	0.00839748
4	125	1950	0.23	28	0.0641026	0.014359
5	83	2024	0.1	8	0.0410079	0.00395257
6	93	2002	0.06	6	0.0464535	0.002997
7	127	1922	0.12	16	0.066077	0.00832466
8	164	1380	0.09	15	0.118841	0.0108696
9	159	1477	0.1	16	0.107651	0.0108328
10	155	1772	0.18	28	0.0874718	0.0158014
Puncta number summary data:
	tir-1::wrmScarlet	tir-1::wrmScarlet; flr-2(rhd117)	tir-1::wrmScarlet; kin-2(ce179)
25% Percentile	0.07001	0.02965	0.04509
Median	0.09067	0.04805	0.06509
75% Percentile	0.1343	0.1138	0.109

## Sheet: Fig S11C
tir-1::wrmScarlet
image	# puncta	ROI size um^2	average puncta area um^2	binary area	#puncta/ROI area	binary area/ROI area
1	198	2408	0.14	27	0.0822259	0.0112126
2	103	2819	0.14	14	0.0365378	0.0049663
3	201	2372	0.1	19	0.0847386	0.00801012
4	136	1900	0.31	43	0.0715789	0.0226316
5	126	1930	0.29	36	0.065285	0.0186528
6	219	1639	0.13	29	0.133618	0.0176937
7	203	1792	0.43	87	0.113281	0.0485491
8	108	1118	0.1	10	0.0966011	0.00894454
9	261	1768	0.35	90	0.147624	0.050905
10	152	1116	0.27	41	0.136201	0.0367384
tir-1::wrmScarlet; flr-2 (rhd117)
image	# puncta	ROI size um^2	average puncta area um^2	binary area	#puncta/ROI area	binary area/ROI area
1	38	1054	0.27	10	0.0360531	0.00948767
2	29	1188	0.26	8	0.0244108	0.00673401
3	47	1497	0.11	5	0.0313961	0.00334001
4	65	1043	0.3	20	0.0623202	0.0191755
5	161	1184	0.18	28	0.13598	0.0236486
6	125	1159	0.25	31	0.107852	0.0267472
7	157	1194	0.21	32	0.131491	0.0268007
8	72	1213	0.13	9	0.059357	0.00741962
9	55	1497	0.14	8	0.0367401	0.00534402
10	26	1642	0.19	5	0.0158343	0.00304507
tir-1::wrmScarlet; kin-2 (ce179)
image	# puncta	ROI size um^2	average puncta area um^2	binary area	#puncta/ROI area	binary area/ROI area
1	72	1848	0.05	4	0.038961	0.0021645
2	303	2684	0.08	24	0.112891	0.00894188
3	89	1429	0.13	12	0.0622813	0.00839748
4	125	1950	0.23	28	0.0641026	0.014359
5	83	2024	0.1	8	0.0410079	0.00395257
6	93	2002	0.06	6	0.0464535	0.002997
7	127	1922	0.12	16	0.066077	0.00832466
8	164	1380	0.09	15	0.118841	0.0108696
9	159	1477	0.1	16	0.107651	0.0108328
10	155	1772	0.18	28	0.0874718	0.0158014
Puncta size summary data:
	tir-1::wrmScarlet	tir-1::wrmScarlet; flr-2(rhd117)	tir-1::wrmScarlet; kin-2(ce179)
25% Percentile	0.1225	0.1375	0.075
Median	0.205	0.2	0.1
75% Percentile	0.32	0.2625	0.1425
