# Supplementary material for: Opposing action of the FLR-2 glycoprotein hormone and DRL-1/FLR-4 MAP kinases balance p38-mediated growth and lipid homeostasis in C. elegans
Source: PLoS Biol. 2023 Sep 29;21(9):e3002320. doi: 10.1371/journal.pbio.3002320 (PMC10566725; doi:10.1371/journal.pbio.3002320)
Supplement: S19 Data — (XLSX) [file pbio.3002320.s034.xlsx]

## Sheet: Fig S12B
intestinal nuclei, pha-4::GFP signal intensity	intensity is mean gray value		LUTs set in fiji (3100 min, 7300 max)
drl-1 minus aux OP50	heads nuclei				drl-1 minus aux HT115	heads nuclei				drl-1 plus aux OP50	heads nuclei				drl-1 plus aux HT115	heads nuclei				drl-1; pmk-1 minus aux OP50	heads nuclei				drl-1; pmk-1 minus aux HT115	heads nuclei				drl-1; pmk-1 plus aux OP50	heads nuclei				drl-1; pmk-1 plux aux HT115	heads nuclei
1.1	5073	1.0089			1.1	5845	1.06317			1.1	6515	1.29568			1.1	7510	1.36603			1.1	4382	0.907707			1.1	5551	1.01208			1.1	4985	1.03261			1.1	4818	0.87844
1.2	5081	1.01049			1.2	5817	1.05808			1.2	7246	1.44106			1.2	7109	1.29309			1.2	4103	0.849914			1.2	6836	1.24637			1.2	4867	1.00817			1.2	5382	0.981271
2.1	5328	1.05961			2.1	5315	0.966768			2.1	4974	0.989211			2.1	7853	1.42842			2.1	4366	0.904392			2.1	5552	1.01227			2.1	4847	1.00403			2.1	4947	0.90196
2.2	4791	0.952817			2.2	5646	1.02697			2.2	4981	0.990603			2.2	11415	2.07632			2.2	4713	0.976272			2.2	5665	1.03287			2.2	5081	1.0525			2.2	5409	0.986194
3.1	3915	0.778601			3.1	5776	1.05062			3.1	6362	1.26525			3.1	7635	1.38876			3.1	4622	0.957421			3.1	5703	1.0398			3.1	4295	0.889685			3.1	5221	0.951917
3.2	3990	0.793517			3.2	6785	1.23415			3.2	7819	1.55501			3.2	6808	1.23834			3.2	4655	0.964257			3.2	5897	1.07517			3.2	4410	0.913507			3.2	5191	0.946447
4.1	4713	0.937304			4.1	5575	1.01406			4.1	6680	1.32849			4.1	9596	1.74546			4.1	5157	1.06824			4.1	5194	0.946994			4.1	4951	1.02557			4.1	4262	0.777068
4.2	5198	1.03376			4.2	5655	1.02861			4.2	8387	1.66798			4.2	8718	1.58575			4.2	6031	1.24929			4.2	5369	0.978901			4.2	4746	0.983107			4.2	4545	0.828665
5.1	5311	1.05623			5.1	6053	1.10101			5.1	6206	1.23423			5.1	9146	1.6636			5.1	5015	1.03883			5.1	5284	0.963403			5.1	4288	0.888235			5.1	6979	1.27244
5.2	5414	1.07672			5.2	6054	1.10119			5.2	6850	1.3623			5.2	9083	1.65215			5.2	5389	1.1163			5.2	5678	1.03524			5.2	4358	0.902735			5.2	6279	1.14482
6.1	4896	0.973699			6.1	5064	0.921112			6.1	7673	1.52598			6.1	7232	1.31546			6.1	5792	1.19978			6.1	5739	1.04636			6.1	4780	0.99015			6.1	5757	1.04964
6.2	5173	1.02879			6.2	5127	0.932572			6.2	7442	1.48004			6.2	7647	1.39095			6.2	4795	0.993257			6.2	5106	0.93095			6.2	5443	1.12749			6.2	5823	1.06168
7.1	5424	1.07871			7.1	5597	1.01806			7.1	6754	1.34321			7.1	6015	1.09409			7.1	4974	1.03034			7.1	5857	1.06788			7.1	4303	0.891342			7.1	6350	1.15776
7.2	5614	1.11649			7.2	5200	0.94585			7.2	8788	1.74773			7.2	6357	1.1563			7.2	5361	1.1105			7.2	5006	0.912717			7.2	4205	0.871042			7.2	5780	1.05384
8.1	5461	1.08606			8.1	5165	0.939484			8.1	7908	1.57271			8.1	7377	1.34183			8.1	4835	1.00154			8.1	5092	0.928397			8.1	4810	0.996365			8.1	7531	1.37309
8.2	5532	1.10018			8.2	5455	0.992233			8.2	8396	1.66977			8.2	5345	0.972225			8.2	4616	0.956179			8.2	4861	0.88628			8.2	4376	0.906464			8.2	5076	0.92548
9.1	5075	1.0093			9.1	5269	0.958401			9.1	6950	1.38219			9.1	8299	1.50954			9.1	4752	0.98435			9.1	5172	0.942983			9.1	4253	0.880985			9.1	6194	1.12932
9.2	4963	0.987023			9.2	5068	0.92184			9.2	6666	1.32571			9.2	7456	1.3562			9.2	4625	0.958043			9.2	5163	0.941342			9.2	4692	0.971922			9.2	5236	0.954652
10.1	4857	0.965942			10.1	4851	0.882369			10.1	6708	1.33406			10.1	5159	0.938392			10.1	4522	0.936707			Avg	5484.72				10.1	5017	1.03924			10.1	5968	1.08811
10.2	4756	0.945856			10.2	4637	0.843444			10.2	6588	1.3102			10.2	5404	0.982957			10.2	3846	0.796677								10.2	4240	0.878292			10.2	5782	1.0542
Avg	5028.25				Avg	5497.7				Avg	6994.65				Avg	7558.2				Avg	4827.55									Avg	4647.35				11.1	5225	0.952646
drl-1 minus aux OP50	tails nuclei				drl-1 minus aux HT115	tails nuclei				drl-1 plus aux OP50	tails nuclei				drl-1 plus aux HT115	tails nuclei				drl-1; pmk-1 minus aux OP50	tails nuclei				drl-1; pmk-1 minus aux HT115	tails nuclei				drl-1; pmk-1 plus aux OP50	tails nuclei				11.2	5880	1.07207
1.1	5798	0.962308			1.1	5392	1.01744			1.1	6610	1.09708			1.1	5629	1.06216			1.1	6807	1.08892			1.1	5182	0.935323			1.1	4949	0.791694			Avg	5619.77
1.2	5705	0.946872			1.2	5414	1.02159			1.2	5970	0.990855			1.2	6046	1.14084			1.2	6435	1.02941			1.2	5553	1.00229			1.2	5070	0.811051			drl-1; pmk-1 plux aux HT115	tails nuclei
2.1	6055	1.00496			2.1	5353	1.01008			2.1	8355	1.3867			2.1	6512	1.22877			2.1	5810	0.929429			2.1	5930	1.07033			2.1	4142	0.662598			1.1	4585	0.827568
2.2	6660	1.10538			2.2	5733	1.08178			2.2	7710	1.27965			2.2	6177	1.16556			2.2	5881	0.940787			2.2	5147	0.929005			2.2	4150	0.663878			1.2	4609	0.831899
3.1	5801	0.962806			3.1	5741	1.08329			3.1	5399	0.896085			3.1	5361	1.01159			3.1	6351	1.01597			3.1	5736	1.03532			3.1	5387	0.861761			2.1	4674	0.843632
3.2	6069	1.00729			3.2	5460	1.03027			3.2	5949	0.98737			3.2	5933	1.11952			3.2	6171	0.987178			3.2	4762	0.859515			3.2	5704	0.912472			2.2	4800	0.866374
4.1	6004	0.996498			4.1	5737	1.08253			4.1	5421	0.899736			4.1	5303	1.00064			4.1	6312	1.00973			4.1	5256	0.948679			4.1	5085	0.81345			3.1	5800	1.04687
4.2	6534	1.08446			4.2	5618	1.06008			4.2	5802	0.962972			4.2	6549	1.23575			4.2	6007	0.960943			4.2	5394	0.973588			4.2	5578	0.892316			3.2	5416	0.977559
5.1	7151	1.18687			5.1	6110	1.15292			5.1	6131	1.01758			5.1	6100	1.15103			5.1	5917	0.946546			5.1	6603	1.19181			5.1	4621	0.739224			4.1	5070	0.915107
5.2	7391	1.2267			5.2	5555	1.04819			5.2	6117	1.01525			5.2	5579	1.05272			5.2	6272	1.00334			5.2	5077	0.916371			5.2	5172	0.827368			4.2	5352	0.966007
6.1	5979	0.992349			6.1	4978	0.939316			6.1	6349	1.05376			6.1	5027	0.948562			6.1	6164	0.986059			6.1	5947	1.0734			6.1	5443	0.87072			5.1	4978	0.898502
6.2	6419	1.06538			6.2	5033	0.949694			6.2	6697	1.11152			6.2	5194	0.980074			6.2	5872	0.939347			6.2	4798	0.866013			6.2	5602	0.896155			5.2	5091	0.918898
7.1	5092	0.845131			7.1	5310	1.00196			7.1	5578	0.925794			7.1	6366	1.20122			7.1	6202	0.992137			7.1	4951	0.893629			7.1	5693	0.910712			6.1	5389	0.972685
7.2	5122	0.85011			7.2	5162	0.974036			7.2	5991	0.99434			7.2	5788	1.09216			7.2	6056	0.968782			7.2	5271	0.951387			7.2	5225	0.835846			6.2	5400	0.974671
8.1	5788	0.960648			8.1	5804	1.09518			8.1	6070	1.00745			8.1	5617	1.05989			8.1	6034	0.965262			8.1	6075	1.0965			8.1	5976	0.955984			7.1	4968	0.896697
8.2	5695	0.945213			8.2	5414	1.02159			8.2	5745	0.953511			8.2	5070	0.956676			8.2	6368	1.01869			8.2	5966	1.07683			8.2	5878	0.940307			7.2	4727	0.853198
9.1	5927	0.983718			9.1	4117	0.776851			9.1	6836	1.13459			9.1	6032	1.1382			9.1	6445	1.03101			9.1	5793	1.0456			9.1	5741	0.918391			8.1	4899	0.884243
9.2	5833	0.968117			9.2	4050	0.764209			9.2	6366	1.05658			9.2	5431	1.02479			9.2	6573	1.05149			9.2	6285	1.13441			9.2	6278	1.0043			8.2	5025	0.906985
10.1	6128	1.01708			10.1	5349	1.00932			10.1	5642	0.936416			10.1	5625	1.0614			10.1	6762	1.08172			Avg	5540.33				10.1	4941	0.790415			9.1	5907	1.06618
10.2	5351	0.888118			10.2	4662	0.879689			10.2	5890	0.977577			10.2	5998	1.13178			10.2	6584	1.05325								10.2	5532	0.884957			9.2	5196	0.93785
Avg	6025.1				Avg	5299.6				Avg	6231.4				Avg	5766.85				Avg	6251.15									Avg	5308.35				10.1	5102	0.920883
																																			10.2	5445	0.982793
																																			11.1	5170	0.933157
Summary Data:																																			11.2	4826	0.871067
	drl-1 minus aux HT115	drl-1 plus aux HT115	drl-1; pmk-1 minus aux HT115	drl-1; pmk-1 plux aux HT115																															Avg	5110.41
25% Percentile	0.9411	1.055	0.932	0.8971
Median	1.016	1.154	0.9906	0.9523
75% Percentile	1.06	1.364	1.062	1.053
